# Supplementary material for: Taxonomic revision of Ceropegia sect. Huernia (Asclepiadoideae, Apocynaceae) in Saudi Arabia with three new combinations
Source: PhytoKeys. 2021 Mar 5;174:47–80. doi: 10.3897/phytokeys.174.58867 (PMC7954780; doi:10.3897/phytokeys.174.58867)
Supplement: XML Treatment for Ceropegia sect. Huernia [file phytokeys.174.58867-treatment1.xml]

<!DOCTYPE tp:taxon-treatment
  PUBLIC "-//TaxonX//DTD Taxonomic Treatment Publishing DTD v0 20100105//EN" "tax-treatment-NSO.dtd">
<tp:taxon-treatment xmlns:tp="http://www.plazi.org/taxpub"><tp:treatment-meta><kwd-group><label>Taxon classification</label><kwd><named-content xmlns:xlink="http://www.w3.org/1999/xlink" content-type="kingdom">Plantae</named-content></kwd><kwd><named-content xmlns:xlink="http://www.w3.org/1999/xlink" content-type="order">Gentianales</named-content></kwd><kwd><named-content xmlns:xlink="http://www.w3.org/1999/xlink" content-type="family">Apocynaceae</named-content></kwd></kwd-group><mixed-citation publication-type="journal"><person-group><name><surname>Alharbi</surname><given-names>Samah A.</given-names></name><name><surname>Al-Qthanin</surname><given-names>Rahmah N.</given-names></name></person-group><article-title>Taxonomic revision of <italic><tp:taxon-name><tp:taxon-name-part taxon-name-part-type="genus" reg="Ceropegia">Ceropegia</tp:taxon-name-part></tp:taxon-name></italic> sect. <italic><tp:taxon-name><tp:taxon-name-part taxon-name-part-type="genus" reg="Ceropegia"/><tp:taxon-name-part taxon-name-part-type="section" reg="Huernia">Huernia</tp:taxon-name-part></tp:taxon-name></italic> (<tp:taxon-name><tp:taxon-name-part taxon-name-part-type="subfamily">Asclepiadoideae</tp:taxon-name-part></tp:taxon-name>, <tp:taxon-name><tp:taxon-name-part taxon-name-part-type="family">Apocynaceae</tp:taxon-name-part></tp:taxon-name>) in Saudi Arabia with three new combinations</article-title><source>PhytoKeys</source><day>05</day><month>3</month><year>2021</year><volume>174</volume><fpage>47</fpage><lpage>80</lpage><pub-id pub-id-type="doi">10.3897/phytokeys.174.58867</pub-id></mixed-citation></tp:treatment-meta><tp:nomenclature><tp:taxon-name><object-id xmlns:xlink="http://www.w3.org/1999/xlink" content-type="arpha" xlink:type="simple">80CAB4B7-8B34-57ED-9C37-2DC9BE734681</object-id>
            <tp:taxon-name-part taxon-name-part-type="genus" reg="Ceropegia">Ceropegia</tp:taxon-name-part>
            <tp:taxon-name-part taxon-name-part-type="infraspecific-rank">sect.</tp:taxon-name-part>
            <tp:taxon-name-part taxon-name-part-type="section" reg="Huernia">Huernia</tp:taxon-name-part>
          </tp:taxon-name><tp:taxon-authority>(R.Br.) Bruyns, S. African J. Bot. 112: 423 (2017).</tp:taxon-authority><tp:nomenclature-citation-list><tp:nomenclature-citation><tp:taxon-name>
                <tp:taxon-name-part taxon-name-part-type="genus" reg="Huernia"/>
              </tp:taxon-name><comment>≡ <tp:taxon-name><tp:taxon-name-part taxon-name-part-type="genus" reg="Huernia">Huernia</tp:taxon-name-part></tp:taxon-name> R.Br., Mem. Wern. Nat. Hist. Soc.: 22 (1810). Lectotype </comment></tp:nomenclature-citation><tp:nomenclature-citation><tp:taxon-name>
                <tp:taxon-name-part taxon-name-part-type="genus" reg="Huernia">Huernia</tp:taxon-name-part> <tp:taxon-name-part taxon-name-part-type="species" reg="campanulata">campanulata</tp:taxon-name-part></tp:taxon-name><comment>(Masson) Haw. (designated by <xref ref-type="bibr" rid="B38">White and Sloane (1937)</xref>)</comment></tp:nomenclature-citation><tp:nomenclature-citation><tp:taxon-name><tp:taxon-name-part taxon-name-part-type="genus" reg="Ceropegia"/> <tp:taxon-name-part taxon-name-part-type="species" reg="clavigera"/></tp:taxon-name><comment>= <tp:taxon-name><tp:taxon-name-part taxon-name-part-type="genus" reg="Ceropegia">Ceropegia</tp:taxon-name-part> <tp:taxon-name-part taxon-name-part-type="species" reg="clavigera">clavigera</tp:taxon-name-part></tp:taxon-name> (Jacq.) Bruyns. </comment></tp:nomenclature-citation></tp:nomenclature-citation-list></tp:nomenclature><tp:treatment-sec sec-type="Diagnostic features" id="SECID0EM5AI"><title>Diagnostic features.</title><p>Perennial leafless dwarf succulent herb, mat-forming rarely rhizomatous, sometimes prostrate or pendulous succulent. <bold><italic>Branches</italic></bold> glabrous, smooth, 4- to 16-angled. <bold><italic>Leaves</italic></bold> reduced mainly to soft point without stipular structures. The leaf-rudiments are borne on a raised tubercle which is a much swollen leaf-base. These <bold><italic>tubercles</italic></bold> are arranged in rows along the branch and joined towards their bases into angles along the branch with a groove between vertical rows of tubercles. <bold><italic>Inflorescence</italic></bold> glabrous, usually only one per branch, arising mainly in lower half of branch between tubercles, 1–10 flowered. <bold><italic>Corolla</italic></bold> urceolate to campanulate to subrotate, shallowly lobed. <bold><italic>Staminal corona</italic></bold> in two well-separated series, inner pressed to backs of anthers mostly exceeding them and meeting in centre, often with prominent transversely-rounded dorsal projections. Outer spreading along base of tube, discrete to fused into spreading disc with fleshy tubercle beneath guide-rail obscuring entrance to small nectarial cavity. <bold><italic>Anthers</italic></bold> horizontal on top of style-head, margins shrinking back to expose pollinia, rectangular. <bold><italic>Pollinium</italic></bold> ellipsoidal, longer than broad, insertion-crest exactly along outer edge, caudicle attached with broad cupular pad to base. <bold><italic>Follicles</italic></bold> erect, terete-fusiform, obclavate, slender, consisting of two horns diverging at 30–60°, longitudinally mottled with narrow broken purple stripes, glabrous, smooth (<xref ref-type="bibr" rid="B9">Bruyns 2005</xref>, <xref ref-type="bibr" rid="B10">2014</xref>; <xref ref-type="bibr" rid="B11">Bruyns et al. 2017</xref>).</p></tp:treatment-sec><ref-list><ref id="B38"><mixed-citation xmlns:xlink="http://www.w3.org/1999/xlink" xlink:type="simple"><person-group><name name-style="western"><surname>White</surname><given-names>AC</given-names></name><name name-style="western"><surname>Sloane</surname><given-names>BL</given-names></name></person-group> (<year>1937</year>) <source>The <tp:taxon-name><tp:taxon-name-part taxon-name-part-type="tribe">Stapelieae</tp:taxon-name-part></tp:taxon-name>.</source><publisher-name>Abbey San Encino Press</publisher-name>, <publisher-loc>Pasadena</publisher-loc>, <size units="page">1184 pp</size>.</mixed-citation></ref><ref id="B9"><mixed-citation xmlns:xlink="http://www.w3.org/1999/xlink" xlink:type="simple"><person-group><name name-style="western"><surname>Bruyns</surname><given-names>PV</given-names></name></person-group> (<year>2005</year>) <source>Stapeliads of Southern Africa and Madagascar (Vol. 1).</source><publisher-name>Umdaus Press</publisher-name>, <publisher-loc>South Africa</publisher-loc>, <size units="page">330 pp</size>.</mixed-citation></ref><ref id="B10"><mixed-citation xmlns:xlink="http://www.w3.org/1999/xlink" xlink:type="simple"><person-group><name name-style="western"><surname>Bruyns</surname><given-names>PV</given-names></name></person-group> (<year>2014</year>) <source>The <tp:taxon-name><tp:taxon-name-part taxon-name-part-type="family">Apocynaceae</tp:taxon-name-part></tp:taxon-name> of Namibia.</source><publisher-name>South African National Biodiversity Institute</publisher-name>, <publisher-loc>Pretoria</publisher-loc>, <size units="page">158 pp</size>.</mixed-citation></ref><ref id="B11"><mixed-citation xmlns:xlink="http://www.w3.org/1999/xlink" xlink:type="simple"><person-group><name name-style="western"><surname>Bruyns</surname><given-names>PV</given-names></name><name name-style="western"><surname>Klak</surname><given-names>C</given-names></name><name name-style="western"><surname>Hanáček</surname><given-names>P</given-names></name></person-group> (<year>2017</year>) <article-title>A revised, phylogenetically-based concept of <italic><tp:taxon-name><tp:taxon-name-part taxon-name-part-type="genus">Ceropegia</tp:taxon-name-part></tp:taxon-name></italic> (<tp:taxon-name><tp:taxon-name-part taxon-name-part-type="family">Apocynaceae</tp:taxon-name-part></tp:taxon-name>).</article-title><source>South African Journal of Botany</source><volume>112</volume>: <fpage>399</fpage>–<lpage>436</lpage>. <ext-link xlink:type="simple" ext-link-type="doi" xlink:href="10.1016/j.sajb.2017.06.021">https://doi.org/10.1016/j.sajb.2017.06.021</ext-link></mixed-citation></ref></ref-list></tp:taxon-treatment>
