# Supplementary material for: Taxonomic revision of Ceropegia sect. Huernia (Asclepiadoideae, Apocynaceae) in Saudi Arabia with three new combinations
Source: PhytoKeys. 2021 Mar 5;174:47–80. doi: 10.3897/phytokeys.174.58867 (PMC7954780; doi:10.3897/phytokeys.174.58867)
Supplement: XML Treatment for Ceropegia macrocarpa [file phytokeys.174.58867-treatment2.xml]

<!DOCTYPE tp:taxon-treatment
  PUBLIC "-//TaxonX//DTD Taxonomic Treatment Publishing DTD v0 20100105//EN" "tax-treatment-NSO.dtd">
<tp:taxon-treatment xmlns:tp="http://www.plazi.org/taxpub"><tp:treatment-meta><kwd-group><label>Taxon classification</label><kwd><named-content xmlns:xlink="http://www.w3.org/1999/xlink" content-type="kingdom">Plantae</named-content></kwd><kwd><named-content xmlns:xlink="http://www.w3.org/1999/xlink" content-type="order">Gentianales</named-content></kwd><kwd><named-content xmlns:xlink="http://www.w3.org/1999/xlink" content-type="family">Apocynaceae</named-content></kwd></kwd-group><mixed-citation publication-type="journal"><person-group><name><surname>Alharbi</surname><given-names>Samah A.</given-names></name><name><surname>Al-Qthanin</surname><given-names>Rahmah N.</given-names></name></person-group><article-title>Taxonomic revision of <italic><tp:taxon-name><tp:taxon-name-part taxon-name-part-type="genus" reg="Ceropegia">Ceropegia</tp:taxon-name-part></tp:taxon-name></italic> sect. <italic><tp:taxon-name><tp:taxon-name-part taxon-name-part-type="genus" reg="Ceropegia"/><tp:taxon-name-part taxon-name-part-type="section" reg="Huernia">Huernia</tp:taxon-name-part></tp:taxon-name></italic> (<tp:taxon-name><tp:taxon-name-part taxon-name-part-type="subfamily">Asclepiadoideae</tp:taxon-name-part></tp:taxon-name>, <tp:taxon-name><tp:taxon-name-part taxon-name-part-type="family">Apocynaceae</tp:taxon-name-part></tp:taxon-name>) in Saudi Arabia with three new combinations</article-title><source>PhytoKeys</source><day>05</day><month>3</month><year>2021</year><volume>174</volume><fpage>47</fpage><lpage>80</lpage><pub-id pub-id-type="doi">10.3897/phytokeys.174.58867</pub-id></mixed-citation></tp:treatment-meta><tp:nomenclature><label>1.</label><tp:taxon-name><object-id xmlns:xlink="http://www.w3.org/1999/xlink" content-type="arpha" xlink:type="simple">D346054A-D9DE-5F18-8F4A-81FCF7199439</object-id>
            <tp:taxon-name-part taxon-name-part-type="genus" reg="Ceropegia">Ceropegia</tp:taxon-name-part>
            <tp:taxon-name-part taxon-name-part-type="species" reg="macrocarpa">macrocarpa</tp:taxon-name-part>
            <object-id xmlns:xlink="http://www.w3.org/1999/xlink" content-type="ipni" xlink:type="simple">urn:lsid:ipni.org:names:77215098-1</object-id>
          </tp:taxon-name><tp:taxon-authority>(Sprenger) Bruyns, S. African J. Bot. 112: 424 (2017)</tp:taxon-authority><xref ref-type="fig" rid="F5">Figs 4</xref><xref ref-type="fig" rid="F6">, 5</xref><xref ref-type="fig" rid="F4">; Map 1</xref><tp:nomenclature-citation-list><tp:nomenclature-citation><tp:taxon-name><tp:taxon-name-part taxon-name-part-type="genus" reg="Huernia"/> <tp:taxon-name-part taxon-name-part-type="species" reg="macrocarpa"/></tp:taxon-name><comment>≡ <tp:taxon-name><tp:taxon-name-part taxon-name-part-type="genus" reg="Huernia">Huernia</tp:taxon-name-part> <tp:taxon-name-part taxon-name-part-type="species" reg="macrocarpa">macrocarpa</tp:taxon-name-part></tp:taxon-name> Sprenger, Cat. Dammann &amp; Co. 59: 4 (1892) Type: Eritrea • Penzig s.n. (K epitype). </comment></tp:nomenclature-citation><tp:nomenclature-citation><tp:taxon-name><tp:taxon-name-part taxon-name-part-type="genus" reg="Huernia"/> <tp:taxon-name-part taxon-name-part-type="species" reg="macrocarpa"/> <tp:taxon-name-part taxon-name-part-type="infraspecific-rank"/> <tp:taxon-name-part taxon-name-part-type="variety" reg="arabica"/></tp:taxon-name><comment>= <tp:taxon-name><tp:taxon-name-part taxon-name-part-type="genus" reg="Huernia">Huernia</tp:taxon-name-part> <tp:taxon-name-part taxon-name-part-type="species" reg="macrocarpa">macrocarpa</tp:taxon-name-part> <tp:taxon-name-part taxon-name-part-type="infraspecific-rank">var.</tp:taxon-name-part> <tp:taxon-name-part taxon-name-part-type="variety" reg="arabica">arabica</tp:taxon-name-part></tp:taxon-name> (N. E. Brown) A. C. White &amp; B. Sloane (1937) </comment></tp:nomenclature-citation><tp:nomenclature-citation><tp:taxon-name><tp:taxon-name-part taxon-name-part-type="genus" reg="Huernia"/> <tp:taxon-name-part taxon-name-part-type="species" reg="macrocarpa"/> <tp:taxon-name-part taxon-name-part-type="infraspecific-rank"/> <tp:taxon-name-part taxon-name-part-type="variety" reg="penzigii"/></tp:taxon-name><comment>= <tp:taxon-name><tp:taxon-name-part taxon-name-part-type="genus" reg="Huernia">Huernia</tp:taxon-name-part> <tp:taxon-name-part taxon-name-part-type="species" reg="macrocarpa">macrocarpa</tp:taxon-name-part> <tp:taxon-name-part taxon-name-part-type="infraspecific-rank">var.</tp:taxon-name-part> <tp:taxon-name-part taxon-name-part-type="variety" reg="penzigii">penzigii</tp:taxon-name-part></tp:taxon-name> (N. E. Brown) A. C. White &amp; B. Sloane (1937) </comment></tp:nomenclature-citation><tp:nomenclature-citation><tp:taxon-name><tp:taxon-name-part taxon-name-part-type="genus" reg="Huernia"/> <tp:taxon-name-part taxon-name-part-type="species" reg="macrocarpa"/> <tp:taxon-name-part taxon-name-part-type="infraspecific-rank"/> <tp:taxon-name-part taxon-name-part-type="variety" reg="schweinfurthii"/></tp:taxon-name><comment>= <tp:taxon-name><tp:taxon-name-part taxon-name-part-type="genus" reg="Huernia">Huernia</tp:taxon-name-part> <tp:taxon-name-part taxon-name-part-type="species" reg="macrocarpa">macrocarpa</tp:taxon-name-part> <tp:taxon-name-part taxon-name-part-type="infraspecific-rank">var.</tp:taxon-name-part> <tp:taxon-name-part taxon-name-part-type="variety" reg="schweinfurthii">schweinfurthii</tp:taxon-name-part></tp:taxon-name> (A. Berger) A. C. White &amp; B. Sloane (1937) </comment></tp:nomenclature-citation><tp:nomenclature-citation><tp:taxon-name><tp:taxon-name-part taxon-name-part-type="genus" reg="Huernia"/> <tp:taxon-name-part taxon-name-part-type="species" reg="penzigii"/></tp:taxon-name><comment>= <tp:taxon-name><tp:taxon-name-part taxon-name-part-type="genus" reg="Huernia">Huernia</tp:taxon-name-part> <tp:taxon-name-part taxon-name-part-type="species" reg="penzigii">penzigii</tp:taxon-name-part></tp:taxon-name> N. E. Brown (1892) </comment></tp:nomenclature-citation><tp:nomenclature-citation><tp:taxon-name><tp:taxon-name-part taxon-name-part-type="genus" reg="Huernia"/> <tp:taxon-name-part taxon-name-part-type="species" reg="penzigii"/> <tp:taxon-name-part taxon-name-part-type="infraspecific-rank"/> <tp:taxon-name-part taxon-name-part-type="variety" reg="arabica"/></tp:taxon-name><comment>= <tp:taxon-name><tp:taxon-name-part taxon-name-part-type="genus" reg="Huernia">Huernia</tp:taxon-name-part> <tp:taxon-name-part taxon-name-part-type="species" reg="penzigii">penzigii</tp:taxon-name-part> <tp:taxon-name-part taxon-name-part-type="infraspecific-rank">var.</tp:taxon-name-part> <tp:taxon-name-part taxon-name-part-type="variety" reg="arabica">arabica</tp:taxon-name-part></tp:taxon-name> (N. E. Brown) A. <xref ref-type="bibr" rid="B8">Berger (1910)</xref></comment></tp:nomenclature-citation><tp:nomenclature-citation><tp:taxon-name><tp:taxon-name-part taxon-name-part-type="genus" reg="Huernia"/> <tp:taxon-name-part taxon-name-part-type="species" reg="penzigii"/> <tp:taxon-name-part taxon-name-part-type="infraspecific-rank"/> <tp:taxon-name-part taxon-name-part-type="variety" reg="schimperi"/></tp:taxon-name><comment>= <tp:taxon-name><tp:taxon-name-part taxon-name-part-type="genus" reg="Huernia">Huernia</tp:taxon-name-part> <tp:taxon-name-part taxon-name-part-type="species" reg="penzigii">penzigii</tp:taxon-name-part> <tp:taxon-name-part taxon-name-part-type="infraspecific-rank">var.</tp:taxon-name-part> <tp:taxon-name-part taxon-name-part-type="variety" reg="schimperi">schimperi</tp:taxon-name-part></tp:taxon-name> A. <xref ref-type="bibr" rid="B8">Berger (1910)</xref></comment></tp:nomenclature-citation><tp:nomenclature-citation><tp:taxon-name><tp:taxon-name-part taxon-name-part-type="genus" reg="Huernia"/> <tp:taxon-name-part taxon-name-part-type="species" reg="penzigii"/> <tp:taxon-name-part taxon-name-part-type="infraspecific-rank"/> <tp:taxon-name-part taxon-name-part-type="variety" reg="schweinfurthii"/></tp:taxon-name><comment>= <tp:taxon-name><tp:taxon-name-part taxon-name-part-type="genus" reg="Huernia">Huernia</tp:taxon-name-part> <tp:taxon-name-part taxon-name-part-type="species" reg="penzigii">penzigii</tp:taxon-name-part> <tp:taxon-name-part taxon-name-part-type="infraspecific-rank">var.</tp:taxon-name-part> <tp:taxon-name-part taxon-name-part-type="variety" reg="schweinfurthii">schweinfurthii</tp:taxon-name-part></tp:taxon-name> A. <xref ref-type="bibr" rid="B8">Berger (1910)</xref></comment></tp:nomenclature-citation></tp:nomenclature-citation-list></tp:nomenclature><tp:treatment-sec sec-type="description" id="SECID0EEMBI"><title>Description.</title><p>Dwarf succulent forming dense clump. <bold><italic>Branches</italic></bold> 60 mm long, non-rhizomatous, erect, decumbent, grey-green mottled with purple-red; tubercles up to 10 mm long (including leaf-rudiment), conical, spreading, laterally flattened and joined into 5 angles along branch, each tipped with a soft slender acuminate caducous leaf-rudiment. <bold><italic>Inflorescence</italic></bold> usually only 1 per branch, arising in lower half of branch, each bearing 2–3 flowers developing mainly successively, flowers with no unpleasant smell; <bold><italic>pedicel</italic></bold> spreading and holding flower facing horizontally. <bold><italic>Corolla</italic></bold> 15 mm diam., shallow bowl shape; outside smooth, cream-speckled with maroon, with 1 heavy (+ 2 lighter) raised longitudinal veins running from lobes to base of tube; inside uniformly coloured with purplish-red, covered except in lower third of tube with very small wart-like papillae; <bold><italic>tube</italic></bold> cupular; <bold><italic>lobes</italic></bold> ascending, deltoid, acuminate. <bold><italic>Corona</italic></bold> without basal stipe; <bold><italic>outer lobes</italic></bold> spreading on base of tube and fused partially to it, discrete to 5-lobed with each lobe subquadrate emarginate or slightly crenate, blackish-maroon; <bold><italic>inner lobes</italic></bold> maroon, adpressed to backs of anthers exceeding them and meeting in centre, dorsiventrally flattened around laterally broadened base becoming terete above and tapering gradually to obtuse bristly apex, a transversely conspicuously gibbous, broadened at the base with an acute end.</p><fig id="F4" position="float" orientation="portrait"><object-id xmlns:xlink="http://www.w3.org/1999/xlink" content-type="doi" xlink:type="simple">10.3897/phytokeys.174.58867.map1</object-id><object-id xmlns:xlink="http://www.w3.org/1999/xlink" content-type="arpha" xlink:type="simple">2B1CC6D3-B94D-5AD7-B439-F7A068FFBB94</object-id><label>Map 1.</label><caption><p>Distribution of <italic><tp:taxon-name><tp:taxon-name-part taxon-name-part-type="genus" reg="Ceropegia">Ceropegia</tp:taxon-name-part> <tp:taxon-name-part taxon-name-part-type="species" reg="macrocarpa">macrocarpa</tp:taxon-name-part></tp:taxon-name></italic> in Saudi Arabia.</p></caption><graphic xmlns:xlink="http://www.w3.org/1999/xlink" xlink:href="phytokeys-174-047-g005.jpg" position="float" orientation="portrait" xlink:type="simple" id="oo_516830.jpg"><uri content-type="original_file" xlink:type="simple">https://binary.pensoft.net/fig/516830</uri></graphic></fig></tp:treatment-sec><tp:treatment-sec sec-type="distribution" id="SECID0E4NBI"><title>Distribution in Saudi Arabia.</title><p>Rare, known only from Asir between Abha and Jabal Sawdah, SW Saudi Arabia (<xref ref-type="bibr" rid="B12">Chaudhary 2001</xref>).</p></tp:treatment-sec><tp:treatment-sec sec-type="distribution" id="SECID0EHOBI"><title>General distribution.</title><p>Somaliland, Sudan, Eritrea, Ethiopia, South west Arabian Peninsula (Saudi Arabia, Yemen) (<xref ref-type="bibr" rid="B3">Albers and Meve 2002</xref>).</p></tp:treatment-sec><tp:treatment-sec sec-type="habitat" id="SECID0EROBI"><title>Habitat and ecology.</title><p>Growing amongst granitic rocks and scattered shrubs on a steep hillside at 2700 m alt. (<xref ref-type="bibr" rid="B15">Collenette 1999</xref>).</p></tp:treatment-sec><tp:treatment-sec sec-type="diagnosis" id="SECID0E2OBI"><title>Diagnosis.</title><p>This species can be easily distinguished from other members of sect. <tp:taxon-name><tp:taxon-name-part taxon-name-part-type="genus" reg="Huernia"/><tp:taxon-name-part taxon-name-part-type="section" reg="Huernia">Huernia</tp:taxon-name-part></tp:taxon-name> in Saudi Arabia by the small maroon bowl-shaped flowers.</p></tp:treatment-sec><tp:treatment-sec sec-type="etymology" id="SECID0EKPBI"><title>Etymology.</title><p>Macrocarpus (Greek) 'makros', large; and 'karpos', fruit (<xref ref-type="bibr" rid="B19">Eggli and Newton 2004</xref>).</p></tp:treatment-sec><tp:treatment-sec sec-type="Preliminary conservation status" id="SECID0EUPBI"><title>Preliminary conservation status.</title><p>The species is known only from one location near Sawda Mountain; the estimated <abbrev xmlns:xlink="http://www.w3.org/1999/xlink" xlink:title="Extent of Occurrence" id="ABBRID0E1PBI" xlink:type="simple">EOO</abbrev> and <abbrev xmlns:xlink="http://www.w3.org/1999/xlink" xlink:title="Area of Occupancy" id="ABBRID0E5PBI" xlink:type="simple">AOO</abbrev> of 8 km<sup>2</sup> would place the species in the Critically Endangered (<abbrev xmlns:xlink="http://www.w3.org/1999/xlink" xlink:title="Critically Endangered" id="ABBRID0EEQBI" xlink:type="simple">CR</abbrev>) status. However, little is known about the size of the population and possible threats. Therefore, Data Deficient (<abbrev xmlns:xlink="http://www.w3.org/1999/xlink" xlink:title="Data Deficient" id="ABBRID0EIQBI" xlink:type="simple">DD</abbrev>) is assigned to this species.</p><fig id="F6" position="float" orientation="portrait"><object-id xmlns:xlink="http://www.w3.org/1999/xlink" content-type="doi" xlink:type="simple">10.3897/phytokeys.174.58867.figure5</object-id><object-id xmlns:xlink="http://www.w3.org/1999/xlink" content-type="arpha" xlink:type="simple">692B09E3-C0BE-582A-A0F1-7076D02E0742</object-id><label>Figure 5.</label><caption><p><italic><tp:taxon-name><tp:taxon-name-part taxon-name-part-type="genus" reg="Ceropegia">Ceropegia</tp:taxon-name-part> <tp:taxon-name-part taxon-name-part-type="species" reg="macrocarpa">macrocarpa</tp:taxon-name-part></tp:taxon-name></italic><bold>A</bold> branch <bold>B</bold> side view of dissected flower <bold>C</bold> papillae inside corolla in mouth of tube <bold>D</bold> side view of gynostegium. Drawn from photo of ex JRI Wood 1202, sub DP7571, Jabal Melhan, 20 km E Al Mighlaf, Yemen.</p></caption><graphic xmlns:xlink="http://www.w3.org/1999/xlink" xlink:href="phytokeys-174-047-g006.jpg" position="float" orientation="portrait" xlink:type="simple" id="oo_516831.jpg"><uri content-type="original_file" xlink:type="simple">https://binary.pensoft.net/fig/516831</uri></graphic></fig></tp:treatment-sec><tp:treatment-sec sec-type="material" id="SECID0EMRBI"><title>Additional specimens examined.</title><p>Ethiopia, <italic>Gilbert 2945</italic> (E [fl in spirit])</p></tp:treatment-sec><tp:treatment-sec><!--Section generated to contain objects referenced in tp:taxon-treatment.--><fig id="F5" position="float" orientation="portrait"><object-id xmlns:xlink="http://www.w3.org/1999/xlink" content-type="doi" xlink:type="simple">10.3897/phytokeys.174.58867.figure4</object-id><object-id xmlns:xlink="http://www.w3.org/1999/xlink" content-type="arpha" xlink:type="simple">756E83B3-B175-5271-8C5E-F14BA5226F9C</object-id><label>Figure 4.</label><caption><p><italic><tp:taxon-name><tp:taxon-name-part taxon-name-part-type="genus" reg="Ceropegia">Ceropegia</tp:taxon-name-part> <tp:taxon-name-part taxon-name-part-type="species" reg="macrocarpa">macrocarpa</tp:taxon-name-part></tp:taxon-name></italic>, Jabal Melhan, 20 km E Al Mighlaf, Yemen, ex JRI Wood 1202, sub DP7571. Reproduced from <xref ref-type="bibr" rid="B36">Plowes (2014)</xref>.</p></caption><graphic xmlns:xlink="http://www.w3.org/1999/xlink" xlink:href="phytokeys-174-047-g004.jpg" position="float" orientation="portrait" xlink:type="simple" id="oo_516829.jpg"><uri content-type="original_file" xlink:type="simple">https://binary.pensoft.net/fig/516829</uri></graphic></fig></tp:treatment-sec><ref-list><ref id="B36"><mixed-citation xmlns:xlink="http://www.w3.org/1999/xlink" xlink:type="simple"><person-group><name name-style="western"><surname>Plowes</surname><given-names>DCH</given-names></name></person-group> (<year>2014</year>) <article-title>The small-flowered Afro-Arabian species of <italic><tp:taxon-name><tp:taxon-name-part taxon-name-part-type="genus">Huernia</tp:taxon-name-part></tp:taxon-name></italic>.</article-title><source>Haseltonia</source><volume>19</volume>: <fpage>66</fpage>–<lpage>88</lpage>. <ext-link xlink:type="simple" ext-link-type="doi" xlink:href="10.2985/026.019.0109">https://doi.org/10.2985/026.019.0109</ext-link></mixed-citation></ref><ref id="B8"><mixed-citation xmlns:xlink="http://www.w3.org/1999/xlink" xlink:type="simple"><person-group><name name-style="western"><surname>Berger</surname><given-names>A</given-names></name></person-group> (<year>1910</year>) <source>Stapelieen und Kleinien. E.</source><publisher-name>Ulmer</publisher-name>, <publisher-loc>Stuttgart</publisher-loc>, <size units="page">433 pp</size>.</mixed-citation></ref><ref id="B12"><mixed-citation xmlns:xlink="http://www.w3.org/1999/xlink" xlink:type="simple"><person-group><name name-style="western"><surname>Chaudhary</surname><given-names>S</given-names></name></person-group> (<year>2001</year>) <source>Flora of the Kingdom of Saudi Arabia: illustrated 2(2).</source><publisher-name>Ministry of Agriculture and Water</publisher-name>, <publisher-loc>Riyadh</publisher-loc>, <size units="page">542 pp</size>.</mixed-citation></ref><ref id="B3"><mixed-citation xmlns:xlink="http://www.w3.org/1999/xlink" xlink:type="simple"><person-group><name name-style="western"><surname>Albers</surname><given-names>F</given-names></name><name name-style="western"><surname>Meve</surname><given-names>U</given-names></name></person-group> (<year>2002</year>) <source>Illustrated Handbook of Succulent Plants: <tp:taxon-name><tp:taxon-name-part taxon-name-part-type="family">Asclepiadaceae</tp:taxon-name-part></tp:taxon-name>.</source><publisher-name>Springer Science &amp; Business Media</publisher-name>, <publisher-loc>Berlin</publisher-loc>, <size units="page">319 pp</size>. <ext-link xlink:type="simple" ext-link-type="doi" xlink:href="10.1007/978-3-642-56370-6">https://doi.org/10.1007/978-3-642-56370-6</ext-link></mixed-citation></ref><ref id="B15"><mixed-citation xmlns:xlink="http://www.w3.org/1999/xlink" xlink:type="simple"><person-group><name name-style="western"><surname>Collenette</surname><given-names>S</given-names></name></person-group> (<year>1999</year>) <source>Wildflowers of Saudi Arabia.</source><publisher-name>National Commission for Wildlife Conservation and Development</publisher-name>, <publisher-loc>Riyadh</publisher-loc>, <size units="page">799 pp</size>.</mixed-citation></ref><ref id="B19"><mixed-citation xmlns:xlink="http://www.w3.org/1999/xlink" xlink:type="simple"><person-group><name name-style="western"><surname>Eggli</surname><given-names>U</given-names></name><name name-style="western"><surname>Newton</surname><given-names>LE</given-names></name></person-group> (<year>2004</year>) <source>Etymological Dictionary of Succulent Plant Names.</source><publisher-name>Springer Science &amp; Business Media</publisher-name>, <publisher-loc>Berlin</publisher-loc>, <size units="page">266 pp</size>. <ext-link xlink:type="simple" ext-link-type="doi" xlink:href="10.1007/978-3-662-07125-0">https://doi.org/10.1007/978-3-662-07125-0</ext-link></mixed-citation></ref></ref-list></tp:taxon-treatment>
