# Supplementary material for: Taxonomic revision of Ceropegia sect. Huernia (Asclepiadoideae, Apocynaceae) in Saudi Arabia with three new combinations
Source: PhytoKeys. 2021 Mar 5;174:47–80. doi: 10.3897/phytokeys.174.58867 (PMC7954780; doi:10.3897/phytokeys.174.58867)
Supplement: XML Treatment for Ceropegia khalidbinsultanii [file phytokeys.174.58867-treatment3.xml]

<!DOCTYPE tp:taxon-treatment
  PUBLIC "-//TaxonX//DTD Taxonomic Treatment Publishing DTD v0 20100105//EN" "tax-treatment-NSO.dtd">
<tp:taxon-treatment xmlns:tp="http://www.plazi.org/taxpub"><tp:treatment-meta><kwd-group><label>Taxon classification</label><kwd><named-content xmlns:xlink="http://www.w3.org/1999/xlink" content-type="kingdom">Plantae</named-content></kwd><kwd><named-content xmlns:xlink="http://www.w3.org/1999/xlink" content-type="order">Gentianales</named-content></kwd><kwd><named-content xmlns:xlink="http://www.w3.org/1999/xlink" content-type="family">Apocynaceae</named-content></kwd></kwd-group><mixed-citation publication-type="journal"><person-group><name><surname>Alharbi</surname><given-names>Samah A.</given-names></name><name><surname>Al-Qthanin</surname><given-names>Rahmah N.</given-names></name></person-group><article-title>Taxonomic revision of <italic><tp:taxon-name><tp:taxon-name-part taxon-name-part-type="genus" reg="Ceropegia">Ceropegia</tp:taxon-name-part></tp:taxon-name></italic> sect. <italic><tp:taxon-name><tp:taxon-name-part taxon-name-part-type="genus" reg="Ceropegia"/><tp:taxon-name-part taxon-name-part-type="section" reg="Huernia">Huernia</tp:taxon-name-part></tp:taxon-name></italic> (<tp:taxon-name><tp:taxon-name-part taxon-name-part-type="subfamily">Asclepiadoideae</tp:taxon-name-part></tp:taxon-name>, <tp:taxon-name><tp:taxon-name-part taxon-name-part-type="family">Apocynaceae</tp:taxon-name-part></tp:taxon-name>) in Saudi Arabia with three new combinations</article-title><source>PhytoKeys</source><day>05</day><month>3</month><year>2021</year><volume>174</volume><fpage>47</fpage><lpage>80</lpage><pub-id pub-id-type="doi">10.3897/phytokeys.174.58867</pub-id></mixed-citation></tp:treatment-meta><tp:nomenclature><label>2.</label><tp:taxon-name><object-id xmlns:xlink="http://www.w3.org/1999/xlink" content-type="arpha" xlink:type="simple">A151677B-F9C2-5E28-A3C1-4C0D8A388272</object-id>
            <tp:taxon-name-part taxon-name-part-type="genus" reg="Ceropegia">Ceropegia</tp:taxon-name-part>
            <tp:taxon-name-part taxon-name-part-type="species" reg="khalidbinsultanii">khalidbinsultanii</tp:taxon-name-part>
            <object-id xmlns:xlink="http://www.w3.org/1999/xlink" content-type="ipni" xlink:type="simple">urn:lsid:ipni.org:names:77215099-1</object-id>
          </tp:taxon-name><tp:taxon-authority>(Plowes &amp; McCoy) Alharbi &amp; Al-Qthanin</tp:taxon-authority><tp:taxon-status xmlns:xlink="http://www.w3.org/1999/xlink" xlink:type="simple">comb. nov.</tp:taxon-status><xref ref-type="fig" rid="F8">Figs 6</xref><xref ref-type="fig" rid="F9">, 7</xref><xref ref-type="fig" rid="F7">; Map 2</xref><tp:nomenclature-citation-list><tp:nomenclature-citation><tp:taxon-name><tp:taxon-name-part taxon-name-part-type="genus" reg="Huernia"/> <tp:taxon-name-part taxon-name-part-type="species" reg="khalidbinsultanii"/></tp:taxon-name><comment>≡ <tp:taxon-name><tp:taxon-name-part taxon-name-part-type="genus" reg="Huernia">Huernia</tp:taxon-name-part> <tp:taxon-name-part taxon-name-part-type="species" reg="khalidbinsultanii">khalidbinsultanii</tp:taxon-name-part></tp:taxon-name> Plowes &amp; McCoy, Cact. Succ. J. (Los Angeles) 75(1): 19 (2003). Type: Saudi Arabia – Asir • <italic>T.A. McCoy 2446</italic> (holotype: MO; isotypes P &amp; SRGH); 25 km SW of Khamis Mushayt; <named-content xmlns:xlink="http://www.w3.org/1999/xlink" content-type="dwc:verbatimCoordinates" xlink:type="simple"><named-content content-type="geo-json" specific-use="{&#34;type&#34;:&#34;Point&#34;,&#34;coordinates&#34;:[42.731513,18.068177]}" id="NCID0E4TBI" xlink:type="simple">18°4.0906'N, 42°43.8908'E</named-content></named-content>; alt. 2100 m; 15 Jan 1999. </comment></tp:nomenclature-citation><tp:nomenclature-citation><tp:taxon-name><tp:taxon-name-part taxon-name-part-type="genus" reg="Huernia"/> <tp:taxon-name-part taxon-name-part-type="species" reg="asirensis"/></tp:taxon-name><comment>= <tp:taxon-name><tp:taxon-name-part taxon-name-part-type="genus" reg="Huernia">Huernia</tp:taxon-name-part> <tp:taxon-name-part taxon-name-part-type="species" reg="asirensis">asirensis</tp:taxon-name-part></tp:taxon-name> Plowes, Asklepios 114: 7 (2012), syn. nov. Type: Saudi Arabia – Tanumah • <italic>I.S. Collenette 2655</italic> (Holotype: K!, [fl in spirit: 44279.000]); 12 km S. of An Numas on Taif to Abha Road;<named-content xmlns:xlink="http://www.w3.org/1999/xlink" content-type="dwc:verbatimCoordinates" xlink:type="simple"><named-content content-type="geo-json" specific-use="{&#34;type&#34;:&#34;Point&#34;,&#34;coordinates&#34;:[42.186898,18.935802]}" id="NCID0E1UBI" xlink:type="simple">18°56.1481'N, 42°11.2139'E</named-content></named-content>; alt.1800 m; 10 May 1981. </comment></tp:nomenclature-citation><tp:nomenclature-citation><tp:taxon-name><tp:taxon-name-part taxon-name-part-type="genus" reg="Huernia"/> <tp:taxon-name-part taxon-name-part-type="species" reg="radhwana"/></tp:taxon-name><comment>= <tp:taxon-name><tp:taxon-name-part taxon-name-part-type="genus" reg="Huernia">Huernia</tp:taxon-name-part> <tp:taxon-name-part taxon-name-part-type="species" reg="radhwana">radhwana</tp:taxon-name-part></tp:taxon-name> Plowes, Asklepios 114: 10 (2012), syn. nov. Type: Saudi Arabia – Jabal Radhwa • <italic>I.S. Collenette 5944</italic> (Holotype: K!, [fl in spirit: 51187.000]); 75 km NE Yanbu; <named-content xmlns:xlink="http://www.w3.org/1999/xlink" content-type="dwc:verbatimCoordinates" xlink:type="simple"><named-content content-type="geo-json" specific-use="{&#34;type&#34;:&#34;Point&#34;,&#34;coordinates&#34;:[38.341235,24.539528]}" id="NCID0EXVBI" xlink:type="simple">24°32.3717'N, 38°20.4741'E</named-content></named-content>; alt. 1750 m; 01 Feb 1987. </comment></tp:nomenclature-citation><tp:nomenclature-citation><tp:taxon-name><tp:taxon-name-part taxon-name-part-type="genus" reg="Huernia"/> <tp:taxon-name-part taxon-name-part-type="species" reg="anagaynensis"/></tp:taxon-name><comment>= <tp:taxon-name><tp:taxon-name-part taxon-name-part-type="genus" reg="Huernia">Huernia</tp:taxon-name-part> <tp:taxon-name-part taxon-name-part-type="species" reg="anagaynensis">anagaynensis</tp:taxon-name-part></tp:taxon-name> Plowes, Asklepios 114: 7 (2012), syn. nov. Type: Saudi Arabia – Jabal Anagayn • <italic>I.S. Collenette 5970</italic> (Holotype: K!, [fl in spirit: 50937.000]); 95 km south of Madinah; <named-content xmlns:xlink="http://www.w3.org/1999/xlink" content-type="dwc:verbatimCoordinates" xlink:type="simple"><named-content content-type="geo-json" specific-use="{&#34;type&#34;:&#34;Point&#34;,&#34;coordinates&#34;:[39.582943,23.359578]}" id="NCID0EUWBI" xlink:type="simple">23°21.5747'N, 39°34.9766'E</named-content></named-content>; alt. 1371 m; 06 Dec1986. </comment></tp:nomenclature-citation><tp:nomenclature-citation><tp:taxon-name>
                <tp:taxon-name-part taxon-name-part-type="genus" reg="Huernia">Huernia</tp:taxon-name-part> <tp:taxon-name-part taxon-name-part-type="species" reg="haddaica">haddaica</tp:taxon-name-part></tp:taxon-name><comment>Al-Hemaid (<italic>nom. inval</italic>. Art 37.2), Saudi J. Biol. Sci. 8: 168 (2001).</comment></tp:nomenclature-citation></tp:nomenclature-citation-list></tp:nomenclature><tp:treatment-sec sec-type="description" id="SECID0EIXBI"><title>Description.</title><p>Dwarf succulent forming dense clump. <bold><italic>Branches</italic></bold> 50–100 mm long, non-rhizomatous, decumbent, grey-green mottled with purple-red; tubercles 7–16 mm long (including leaf-rudiment), 1.5–5 mm broad at base, conical, spreading, laterally flattened and joined into 5 angles along stem, each tipped with a soft slender acuminate caducous leaf- rudiment. <bold><italic>Inflorescence</italic></bold> usually only 1 per branch, arising in lower half of branch, each bearing 1–7 flowers developing mainly simultaneously or in gradual succession from short peduncle, with several filiform bracts without lateral teeth, flowers with mainly very foetid odour, rarely faint or no unpleasant smell; <bold><italic>pedicel</italic></bold> 5–21.5 mm long, 1–2 mm thick, spreading and holding flower facing horizontally, tapering sometimes toward the point of flower attachment; <bold><italic>sepals</italic></bold> 10–18 mm long, 1–2 mm broad at base, attenuate. <bold><italic>Corolla</italic></bold> 27–47 mm diam., tubular-campanulate to campanulate; outside smooth, white to creamy-white or cream speckled with pale maroon spots uniformly scattered, sometimes spots become darker especially on the lower or upper half of corolla tube, with 1 heavy (+ 2 lighter) raised longitudinal veins running from lobes to base of tube; inside creamy-white to cream with irregular-shaped narrow short maroon lines and dashes changing to narrow concentric broken lines in lower half of tube, covered except in lower third of tube with slender (hair-like) papillae densely crowded around mouth of tube (up to 3 mm long and 0.75 mm an base in tube mouth), each tipped by minute apical acuminata bristle; <bold><italic>tube</italic></bold> 7–13 mm long, 9–14 mm broad at mouth, pentagonal; <bold><italic>lobes</italic></bold> 13–18 mm long, 8–12 mm broad at base, ascending to slightly spreading, narrowly deltoid and usually longer than wide, attenuate usually concave or form channel above, <bold><italic>intermediate lobes</italic></bold> 1–2.5 mm long. <bold><italic>Corona</italic></bold> without basal stipe; <bold><italic>outer lobes</italic></bold> (4.5–8 mm diam.) spreading on base of tube and fused partially to it; fused together into disc with crenate margin to a slightly disc-like with rounded to subquadrate short and broad lobes, rarely discrete to 5-lobed with each lobe subquadrate mucronate, blackish maroon; <bold><italic>inner lobes</italic></bold> 3–5.5 mm long, 0.5–1.5 mm at base, ivory white sometimes mottled with a few maroon spots at the tips, adpressed to anthers in their lower half then rising up connivent and then diverging towards apices, dorsiventrally flattened around laterally-broadened base becoming terete above and tapering gradually to a slender fine minutely-scabrous apex, at base with inflated transversal dorsal gibbosity with rounded to acute end. <bold><italic>Pollinia</italic></bold> 0.1–0.7 mm long.</p><fig id="F7" position="float" orientation="portrait"><object-id xmlns:xlink="http://www.w3.org/1999/xlink" content-type="doi" xlink:type="simple">10.3897/phytokeys.174.58867.map2</object-id><object-id xmlns:xlink="http://www.w3.org/1999/xlink" content-type="arpha" xlink:type="simple">B32E3EC1-67E3-516B-A5C3-B9D766DB40D8</object-id><label>Map 2.</label><caption><p>Distribution of <italic><tp:taxon-name><tp:taxon-name-part taxon-name-part-type="genus" reg="Ceropegia">Ceropegia</tp:taxon-name-part> <tp:taxon-name-part taxon-name-part-type="species" reg="khalidbinsultanii">khalidbinsultanii</tp:taxon-name-part></tp:taxon-name></italic>.</p></caption><graphic xmlns:xlink="http://www.w3.org/1999/xlink" xlink:href="phytokeys-174-047-g007.jpg" position="float" orientation="portrait" xlink:type="simple" id="oo_516832.jpg"><uri content-type="original_file" xlink:type="simple">https://binary.pensoft.net/fig/516832</uri></graphic></fig></tp:treatment-sec><tp:treatment-sec sec-type="distribution" id="SECID0EKZBI"><title>Distribution in Saudi Arabia.</title><p>Scattered over a wide area, extending from Khamis Mushait in SW of the country to Jabal Radhwa, 75 km north of Yanbu in the Western Region.</p></tp:treatment-sec><tp:treatment-sec sec-type="distribution" id="SECID0EPZBI"><title>General distribution.</title><p>Probably endemic to SW Arabian Peninsula, known so far from Saudi Arabia only.</p></tp:treatment-sec><tp:treatment-sec sec-type="habitat" id="SECID0EUZBI"><title>Habitat and ecology.</title><p>Growing on granitic outcrops often under shrubs, from 1800–2100 m alt. Flowering Dec.-May</p></tp:treatment-sec><tp:treatment-sec sec-type="diagnosis" id="SECID0EZZBI"><title>Diagnosis.</title><p><italic><tp:taxon-name><tp:taxon-name-part taxon-name-part-type="genus" reg="Ceropegia">Ceropegia</tp:taxon-name-part> <tp:taxon-name-part taxon-name-part-type="species" reg="khalidbinsultanii">khalidbinsultanii</tp:taxon-name-part></tp:taxon-name></italic> is best distinguished from the closely-related <italic><tp:taxon-name><tp:taxon-name-part taxon-name-part-type="genus" reg="Ceropegia">C.</tp:taxon-name-part> <tp:taxon-name-part taxon-name-part-type="species" reg="lodarensis">lodarensis</tp:taxon-name-part></tp:taxon-name></italic> by longer tubercles (up to 16 mm) on the branches and the smaller, white to creamy-white tubular-campanulate corolla streaked with narrow maroon lines, slender (hairy) papillae and a very foetid odour.</p></tp:treatment-sec><tp:treatment-sec sec-type="notes" id="SECID0EV1BI"><title>Notes.</title><p>The foetid odour of the flower becomes weak or completely vanishes after all pollinia have been removed from the flower.</p></tp:treatment-sec><tp:treatment-sec sec-type="etymology" id="SECID0E11BI"><title>Etymology.</title><p>Khalidbinsultanii for Prince Khalid bin Sultan bin Abdulaziz M., a former Saudi Deputy Minister of Defence (<xref ref-type="bibr" rid="B37">Plowes and McCoy 2003</xref>).</p></tp:treatment-sec><tp:treatment-sec sec-type="Preliminary conservation status" id="SECID0EE2BI"><title>Preliminary conservation status.</title><p>Near Threatened (<abbrev xmlns:xlink="http://www.w3.org/1999/xlink" xlink:type="simple">NT</abbrev>) has been assigned to <italic><tp:taxon-name><tp:taxon-name-part taxon-name-part-type="genus" reg="Ceropegia">Ceropegia</tp:taxon-name-part> <tp:taxon-name-part taxon-name-part-type="species" reg="khalidbinsultanii">khalidbinsultanii</tp:taxon-name-part></tp:taxon-name></italic>, based on the species’ <abbrev xmlns:xlink="http://www.w3.org/1999/xlink" xlink:title="Extent of Occurrence" id="ABBRID0EV2BI" xlink:type="simple">EOO</abbrev> of 41,490 km<sup>2</sup> and <abbrev xmlns:xlink="http://www.w3.org/1999/xlink" xlink:title="Area of Occupancy" id="ABBRID0E22BI" xlink:type="simple">AOO</abbrev> of 2,012 km<sup>2</sup> and the current threats of habitat transformation (roads and housing construction), population fragmentation and tourism.</p><fig id="F8" position="float" orientation="portrait"><object-id xmlns:xlink="http://www.w3.org/1999/xlink" content-type="doi" xlink:type="simple">10.3897/phytokeys.174.58867.figure6</object-id><object-id xmlns:xlink="http://www.w3.org/1999/xlink" content-type="arpha" xlink:type="simple">C955885B-9B0E-5BFE-9C7C-41738293F964</object-id><label>Figure 6.</label><caption><p><italic><tp:taxon-name><tp:taxon-name-part taxon-name-part-type="genus" reg="Ceropegia">Ceropegia</tp:taxon-name-part> <tp:taxon-name-part taxon-name-part-type="species" reg="khalidbinsultanii">khalidbinsultanii</tp:taxon-name-part></tp:taxon-name></italic><bold>A</bold><italic>Alharbi S00</italic> (<italic><tp:taxon-name><tp:taxon-name-part taxon-name-part-type="genus" reg="Huernia">H.</tp:taxon-name-part> <tp:taxon-name-part taxon-name-part-type="species" reg="asirensis">asirensis</tp:taxon-name-part></tp:taxon-name></italic>) <bold>B</bold><italic>Alharbi S10b</italic> (<italic><tp:taxon-name><tp:taxon-name-part taxon-name-part-type="genus" reg="Huernia">H.</tp:taxon-name-part> <tp:taxon-name-part taxon-name-part-type="species" reg="asirensis">asirensis</tp:taxon-name-part></tp:taxon-name></italic>) <bold>C</bold><italic>Alharbi S4a</italic> (<italic><tp:taxon-name><tp:taxon-name-part taxon-name-part-type="genus" reg="Huernia">H.</tp:taxon-name-part> <tp:taxon-name-part taxon-name-part-type="species" reg="asirensis">asirensis</tp:taxon-name-part></tp:taxon-name></italic>) <bold>D</bold><italic>Collenette 5944</italic>, Jabal Radhwa, (<italic><tp:taxon-name><tp:taxon-name-part taxon-name-part-type="genus" reg="Huernia">H.</tp:taxon-name-part> <tp:taxon-name-part taxon-name-part-type="species" reg="radhwana">radhwana</tp:taxon-name-part></tp:taxon-name></italic>, Type) <bold>E</bold><italic>Alharbi S16a</italic> (<italic><tp:taxon-name><tp:taxon-name-part taxon-name-part-type="genus" reg="Huernia">H.</tp:taxon-name-part> <tp:taxon-name-part taxon-name-part-type="species" reg="asirensis">asirensis</tp:taxon-name-part></tp:taxon-name></italic>) <bold>F</bold><italic>Collenette 1309</italic>, Al-Baha, (<italic><tp:taxon-name><tp:taxon-name-part taxon-name-part-type="genus" reg="Huernia">H.</tp:taxon-name-part> <tp:taxon-name-part taxon-name-part-type="species" reg="asirensis">asirensis</tp:taxon-name-part></tp:taxon-name></italic>, Type) <bold>G</bold><italic>Collenette 5970</italic>, Jabal Anagyan (<italic><tp:taxon-name><tp:taxon-name-part taxon-name-part-type="genus" reg="Huernia">H.</tp:taxon-name-part> <tp:taxon-name-part taxon-name-part-type="species" reg="anagaynensis">anagaynensis</tp:taxon-name-part></tp:taxon-name></italic>, Type) <bold>H</bold> ex <italic>Tom McCoy KSA129 sub DP8384</italic>, 25 km SW of Khamis Mushayt, (<italic><tp:taxon-name><tp:taxon-name-part taxon-name-part-type="genus" reg="Huernia">H.</tp:taxon-name-part> <tp:taxon-name-part taxon-name-part-type="species" reg="khalidbinsultanii">khalidbinsultanii</tp:taxon-name-part></tp:taxon-name></italic>, Type) <bold>I</bold> follicles, <italic>Alharbi S14a</italic>. (<bold>A–C, E, I</bold>) photo by the first author from Wadi Thee Gazal, Ash Shafa; (<bold>D, F, G</bold>) reproduced from <xref ref-type="bibr" rid="B35">Plowes (2012)</xref>); (<bold>H</bold>) received from D. Plowes in 2011.</p></caption><graphic xmlns:xlink="http://www.w3.org/1999/xlink" xlink:href="phytokeys-174-047-g008.jpg" position="float" orientation="portrait" xlink:type="simple" id="oo_516833.jpg"><uri content-type="original_file" xlink:type="simple">https://binary.pensoft.net/fig/516833</uri></graphic></fig></tp:treatment-sec><tp:treatment-sec sec-type="material" id="SECID0E6ACI"><title>Additional specimens examined.</title><p>Saudi Arabia – Al-Taif • <italic>S.A. Alharbi S3a</italic> (<abbrev xmlns:xlink="http://www.w3.org/1999/xlink" content-type="institution" xlink:title="Umm Al-Qura University" id="ABBRID0EHBCI" xlink:type="simple">UQU</abbrev>); Wadi Thee Gazal, Ash Shafa; <named-content xmlns:xlink="http://www.w3.org/1999/xlink" content-type="dwc:verbatimCoordinates" xlink:type="simple"><named-content content-type="geo-json" specific-use="{&#34;type&#34;:&#34;Point&#34;,&#34;coordinates&#34;:[40.363083,21.092837]}" id="NCID0EPBCI" xlink:type="simple">21°5.5702'N, 40°21.785'E</named-content></named-content>; alt. 2057 m; 23 Jan 2011; <italic>S.A. Alharbi S4a</italic> (<abbrev xmlns:xlink="http://www.w3.org/1999/xlink" content-type="institution" xlink:title="Umm Al-Qura University" id="ABBRID0EWBCI" xlink:type="simple">UQU</abbrev>); same data as for preceding; 1 Jan 2011; <italic>S.A. Alharbi S6a</italic> (<abbrev xmlns:xlink="http://www.w3.org/1999/xlink" content-type="institution" xlink:title="Umm Al-Qura University" id="ABBRID0E4BCI" xlink:type="simple">UQU</abbrev>); same data as for preceding;10 Jan 2011; <italic>S.A. Alharbi S7a</italic> (<abbrev xmlns:xlink="http://www.w3.org/1999/xlink" content-type="institution" xlink:title="Umm Al-Qura University" id="ABBRID0EECCI" xlink:type="simple">UQU</abbrev>); same data as for preceding; 9 Dec 2010; <italic>S.A. Alharbi S8a</italic> (<abbrev xmlns:xlink="http://www.w3.org/1999/xlink" content-type="institution" xlink:title="Umm Al-Qura University" id="ABBRID0ELCCI" xlink:type="simple">UQU</abbrev>); same data as for preceding; 19 Jan 2011; <italic>S.A. Alharbi S16a</italic> (<abbrev xmlns:xlink="http://www.w3.org/1999/xlink" content-type="institution" xlink:title="Umm Al-Qura University" id="ABBRID0ESCCI" xlink:type="simple">UQU</abbrev>); same data as for preceding; 8 Jan 2011; <italic>S.A. Alharbi S16A</italic> (<abbrev xmlns:xlink="http://www.w3.org/1999/xlink" content-type="institution" xlink:title="Umm Al-Qura University" id="ABBRID0EZCCI" xlink:type="simple">UQU</abbrev>); same data as for preceding; 30 Dec 2010; <italic>S.A. Alharbi S13a</italic> (<abbrev xmlns:xlink="http://www.w3.org/1999/xlink" content-type="institution" xlink:title="Umm Al-Qura University" id="ABBRID0EADCI" xlink:type="simple">UQU</abbrev>); same data as for preceding; 9 Dec 2010; <italic>S.A. Alharbi S14a</italic> (<abbrev xmlns:xlink="http://www.w3.org/1999/xlink" content-type="institution" xlink:title="Umm Al-Qura University" id="ABBRID0EHDCI" xlink:type="simple">UQU</abbrev>); same data as for preceding; 17 Dec 2010; <italic>S.A. Alharbi S00</italic> (<abbrev xmlns:xlink="http://www.w3.org/1999/xlink" content-type="institution" xlink:title="Umm Al-Qura University" id="ABBRID0EODCI" xlink:type="simple">UQU</abbrev>); 9 Dec 2010; <italic>S.A. Alharbi S10b</italic> (<abbrev xmlns:xlink="http://www.w3.org/1999/xlink" content-type="institution" xlink:title="Umm Al-Qura University" id="ABBRID0EVDCI" xlink:type="simple">UQU</abbrev>); same data as for preceding; <named-content xmlns:xlink="http://www.w3.org/1999/xlink" content-type="dwc:verbatimCoordinates" xlink:type="simple"><named-content content-type="geo-json" specific-use="{&#34;type&#34;:&#34;Point&#34;,&#34;coordinates&#34;:[40.363228,21.091093]}" id="NCID0E4DCI" xlink:type="simple">21°5.4656'N, 40°21.7937'E</named-content></named-content>; 9 Dec 2010.</p><fig id="F9" position="float" orientation="portrait"><object-id xmlns:xlink="http://www.w3.org/1999/xlink" content-type="doi" xlink:type="simple">10.3897/phytokeys.174.58867.figure7</object-id><object-id xmlns:xlink="http://www.w3.org/1999/xlink" content-type="arpha" xlink:type="simple">43BA450B-6730-594F-A289-ECE5B49C9EC9</object-id><label>Figure 7.</label><caption><p><italic><tp:taxon-name><tp:taxon-name-part taxon-name-part-type="genus" reg="Ceropegia">Ceropegia</tp:taxon-name-part> <tp:taxon-name-part taxon-name-part-type="species" reg="khalidbinsultanii">khalidbinsultanii</tp:taxon-name-part></tp:taxon-name></italic><bold>A</bold> branch <bold>B</bold> side view of dissected flower <bold>C</bold> face view of gynostegium <bold>D</bold> side view of gynostegium <bold>E</bold> papillae inside corolla in mouth of tube <bold>F</bold> pollinarium. Drawn from <italic>S.A. Alharbi S4a</italic>, Wadi Thee Gazal, Ash Shafa.</p></caption><graphic xmlns:xlink="http://www.w3.org/1999/xlink" xlink:href="phytokeys-174-047-g009.jpg" position="float" orientation="portrait" xlink:type="simple" id="oo_516834.jpg"><uri content-type="original_file" xlink:type="simple">https://binary.pensoft.net/fig/516834</uri></graphic></fig></tp:treatment-sec><ref-list><ref id="B35"><mixed-citation xmlns:xlink="http://www.w3.org/1999/xlink" xlink:type="simple"><person-group><name name-style="western"><surname>Plowes</surname><given-names>DCH</given-names></name></person-group> (<year>2012</year>) <article-title>New taxa in the <italic><tp:taxon-name><tp:taxon-name-part taxon-name-part-type="genus">Huernia</tp:taxon-name-part> <tp:taxon-name-part taxon-name-part-type="species">saudi-arabica</tp:taxon-name-part></tp:taxon-name></italic> complex.</article-title><source>Asklepios</source><volume>114</volume>: <fpage>3</fpage>–<lpage>15</lpage>.</mixed-citation></ref><ref id="B37"><mixed-citation xmlns:xlink="http://www.w3.org/1999/xlink" xlink:type="simple"><person-group><name name-style="western"><surname>Plowes</surname><given-names>DCH</given-names></name><name name-style="western"><surname>McCoy</surname><given-names>TA</given-names></name></person-group> (<year>2003</year>) <article-title><italic><tp:taxon-name><tp:taxon-name-part taxon-name-part-type="genus">Huernia</tp:taxon-name-part> <tp:taxon-name-part taxon-name-part-type="species">khalidbinsultanii</tp:taxon-name-part></tp:taxon-name></italic> Plowes and McCoy: A new species from the Kingdom of Saudi Arabia. Cactus &amp; Succulent Journal (U.S.</article-title><source>)</source><volume>75</volume>: <fpage>19</fpage>–<lpage>21</lpage>.</mixed-citation></ref></ref-list></tp:taxon-treatment>
