# Supplementary material for: Taxonomic revision of Ceropegia sect. Huernia (Asclepiadoideae, Apocynaceae) in Saudi Arabia with three new combinations
Source: PhytoKeys. 2021 Mar 5;174:47–80. doi: 10.3897/phytokeys.174.58867 (PMC7954780; doi:10.3897/phytokeys.174.58867)
Supplement: XML Treatment for Ceropegia laevis [file phytokeys.174.58867-treatment4.xml]

<!DOCTYPE tp:taxon-treatment
  PUBLIC "-//TaxonX//DTD Taxonomic Treatment Publishing DTD v0 20100105//EN" "tax-treatment-NSO.dtd">
<tp:taxon-treatment xmlns:tp="http://www.plazi.org/taxpub"><tp:treatment-meta><kwd-group><label>Taxon classification</label><kwd><named-content xmlns:xlink="http://www.w3.org/1999/xlink" content-type="kingdom">Plantae</named-content></kwd><kwd><named-content xmlns:xlink="http://www.w3.org/1999/xlink" content-type="order">Gentianales</named-content></kwd><kwd><named-content xmlns:xlink="http://www.w3.org/1999/xlink" content-type="family">Apocynaceae</named-content></kwd></kwd-group><mixed-citation publication-type="journal"><person-group><name><surname>Alharbi</surname><given-names>Samah A.</given-names></name><name><surname>Al-Qthanin</surname><given-names>Rahmah N.</given-names></name></person-group><article-title>Taxonomic revision of <italic><tp:taxon-name><tp:taxon-name-part taxon-name-part-type="genus" reg="Ceropegia">Ceropegia</tp:taxon-name-part></tp:taxon-name></italic> sect. <italic><tp:taxon-name><tp:taxon-name-part taxon-name-part-type="genus" reg="Ceropegia"/><tp:taxon-name-part taxon-name-part-type="section" reg="Huernia">Huernia</tp:taxon-name-part></tp:taxon-name></italic> (<tp:taxon-name><tp:taxon-name-part taxon-name-part-type="subfamily">Asclepiadoideae</tp:taxon-name-part></tp:taxon-name>, <tp:taxon-name><tp:taxon-name-part taxon-name-part-type="family">Apocynaceae</tp:taxon-name-part></tp:taxon-name>) in Saudi Arabia with three new combinations</article-title><source>PhytoKeys</source><day>05</day><month>3</month><year>2021</year><volume>174</volume><fpage>47</fpage><lpage>80</lpage><pub-id pub-id-type="doi">10.3897/phytokeys.174.58867</pub-id></mixed-citation></tp:treatment-meta><tp:nomenclature><label>3.</label><tp:taxon-name><object-id xmlns:xlink="http://www.w3.org/1999/xlink" content-type="arpha" xlink:type="simple">174010D0-03D5-5A68-8B22-5F861CBA273B</object-id>
            <tp:taxon-name-part taxon-name-part-type="genus" reg="Ceropegia">Ceropegia</tp:taxon-name-part>
            <tp:taxon-name-part taxon-name-part-type="species" reg="laevis">laevis</tp:taxon-name-part>
          </tp:taxon-name><tp:taxon-authority>(J.R.I. Wood) Bruyns, S. African J. Bot. 112: 424 (2017)</tp:taxon-authority><xref ref-type="fig" rid="F11">Figs 8</xref><xref ref-type="fig" rid="F12">, 9</xref><xref ref-type="fig" rid="F10">; Map 3</xref><tp:nomenclature-citation-list><tp:nomenclature-citation><tp:taxon-name><tp:taxon-name-part taxon-name-part-type="genus" reg="Huernia"/> <tp:taxon-name-part taxon-name-part-type="species" reg="laevis"/></tp:taxon-name><comment>≡ <tp:taxon-name><tp:taxon-name-part taxon-name-part-type="genus" reg="Huernia">Huernia</tp:taxon-name-part> <tp:taxon-name-part taxon-name-part-type="species" reg="laevis">laevis</tp:taxon-name-part></tp:taxon-name> J.R.I. Wood, Kew Bull. 39:128 (1984). </comment></tp:nomenclature-citation></tp:nomenclature-citation-list></tp:nomenclature><tp:treatment-sec sec-type="material" id="SECID0EHHCI"><title>Type.</title><p>Yemen • <italic>J.R.I. Wood 3037</italic> (<bold><italic>holotype</italic></bold>: K [46740.000]); Jebel Marran, Khawlan As Sham; <named-content xmlns:xlink="http://www.w3.org/1999/xlink" content-type="dwc:verbatimCoordinates" xlink:type="simple"><named-content content-type="geo-json" specific-use="{&#34;type&#34;:&#34;Point&#34;,&#34;coordinates&#34;:[43.412698,16.821120]}" id="NCID0EVHCI" xlink:type="simple">16°49.2672'N, 43°24.7619'E</named-content></named-content>; alt. 1400 m; 31 Oct 1979.</p></tp:treatment-sec><tp:treatment-sec sec-type="description" id="SECID0E1HCI"><title>Description.</title><p>Dwarf succulent forming dense clump. <bold><italic>Branches</italic></bold> non-rhizomatous, up to 80 mm long, erect, decumbent, grey-green mottled with purple or red; tubercles 3–5 mm long, 1 mm broad at base, conical, spreading, laterally flattened and joined towards base into 5 angles along branch, abruptly narrowing into fine spreading slender acuminate tooth. <bold><italic>Inflorescences</italic></bold> 1–2 per branch, each of 2–5 flowers developing in gradual succession on short peduncle with few narrow filiform bracts; <bold><italic>pedicel</italic></bold> 15 mm long, spreading and holding flower facing horizontally; flowers with no scent; <italic>sepals</italic> 15 mm long, 3 mm broad at base, narrowly ovate attenuate. <bold><italic>Corolla</italic></bold> 32 mm diam., broadly funnel-shaped, margin weakly bulging like an annulus; outside smooth, pale cream with 1 heavy (+ 2–4 lighter) raised longitudinal veins running down each lobe; inside shiny creamy-yellow, marked with shiny irregular broad maroon streaks and scrolls, smooth with few low conical papillae (wart-like) at corolla lobes apices each with minute apical bristle; <italic>tube</italic> 6 mm long, 10 mm broad at mouth, cupular; <bold><italic>lobes</italic></bold> 10 mm long, 14 mm broad at base, reflexed, deltoid-acuminate, <bold><italic>intermediate lobes</italic></bold> 1 mm long. <bold><italic>Corona</italic></bold> without basal stipe; <bold><italic>outer lobes</italic></bold> (discrete 5 lobes), 4 mm diam., subquadrate, emarginate to shallowly bifid, spreading on base of tube and fused to it towards base, blackish-maroon; <italic>inner lobes</italic> 1 mm long, purple with cream at base, adpressed to backs of anthers and shorter than them, dorsiventrally flattened with ascending obtuse conspicuous gibbous at base, tapering to small smooth acute apex.</p><fig id="F10" position="float" orientation="portrait"><object-id xmlns:xlink="http://www.w3.org/1999/xlink" content-type="doi" xlink:type="simple">10.3897/phytokeys.174.58867.map3</object-id><object-id xmlns:xlink="http://www.w3.org/1999/xlink" content-type="arpha" xlink:type="simple">C25AB587-B25A-5225-8735-C551A6BA005E</object-id><label>Map 3.</label><caption><p>Distribution of <italic><tp:taxon-name><tp:taxon-name-part taxon-name-part-type="genus" reg="Ceropegia">Ceropegia</tp:taxon-name-part> <tp:taxon-name-part taxon-name-part-type="species" reg="laevis">laevis</tp:taxon-name-part></tp:taxon-name></italic> in Saudi Arabia.</p></caption><graphic xmlns:xlink="http://www.w3.org/1999/xlink" xlink:href="phytokeys-174-047-g010.jpg" position="float" orientation="portrait" xlink:type="simple" id="oo_516835.jpg"><uri content-type="original_file" xlink:type="simple">https://binary.pensoft.net/fig/516835</uri></graphic></fig></tp:treatment-sec><tp:treatment-sec sec-type="distribution" id="SECID0EWJCI"><title>Distribution in Saudi Arabia.</title><p>Jabal Al Qahar, 90 km NE of Baysh, Jazan, SW Saudi Arabia (<xref ref-type="bibr" rid="B12">Chaudhary 2001</xref>).</p></tp:treatment-sec><tp:treatment-sec sec-type="distribution" id="SECID0EAKCI"><title>General distribution.</title><p>Probably endemic to SW Arabian Peninsula, known so far from Saudi Arabia and Yemen (<xref ref-type="bibr" rid="B12">Chaudhary 2001</xref>).</p></tp:treatment-sec><tp:treatment-sec sec-type="habitat" id="SECID0EKKCI"><title>Habitat and ecology.</title><p>Growing amongst limestones amongst <italic><tp:taxon-name><tp:taxon-name-part taxon-name-part-type="genus" reg="Juniperus">Juniperus</tp:taxon-name-part></tp:taxon-name></italic> at 1828–2000 m alt. (<xref ref-type="bibr" rid="B15">Collenette 1999</xref>). Flowering: mainly September–May</p></tp:treatment-sec><tp:treatment-sec sec-type="Preliminary conservation status" id="SECID0E2KCI"><title>Preliminary conservation status.</title><p><italic><tp:taxon-name><tp:taxon-name-part taxon-name-part-type="genus" reg="Ceropegia">Ceropegia</tp:taxon-name-part> <tp:taxon-name-part taxon-name-part-type="species" reg="laevis">laevis</tp:taxon-name-part></tp:taxon-name></italic> should be considered as Nationally Endangered (<abbrev xmlns:xlink="http://www.w3.org/1999/xlink" xlink:title="Nationally Endangered" id="ABBRID0EMLCI" xlink:type="simple">EN</abbrev>), according to the IUCN Red List criteria. The species is known from only one location, its <abbrev xmlns:xlink="http://www.w3.org/1999/xlink" xlink:title="Extent of Occurrence" id="ABBRID0EQLCI" xlink:type="simple">EOO</abbrev> and <abbrev xmlns:xlink="http://www.w3.org/1999/xlink" xlink:title="Area of Occupancy" id="ABBRID0EULCI" xlink:type="simple">AOO</abbrev> (104.00 km<sup>2</sup>) would both qualify as Endangered. Its habitat is not part of any protected area and its continuing decline is projected because of anthropogenic activities in the area.</p><fig id="F11" position="float" orientation="portrait"><object-id xmlns:xlink="http://www.w3.org/1999/xlink" content-type="doi" xlink:type="simple">10.3897/phytokeys.174.58867.figure8</object-id><object-id xmlns:xlink="http://www.w3.org/1999/xlink" content-type="arpha" xlink:type="simple">E711158C-90B7-57C5-BB22-317C5074E7AC</object-id><label>Figure 8.</label><caption><p><italic><tp:taxon-name><tp:taxon-name-part taxon-name-part-type="genus" reg="Ceropegia">Ceropegia</tp:taxon-name-part> <tp:taxon-name-part taxon-name-part-type="species" reg="laevis">laevis</tp:taxon-name-part></tp:taxon-name></italic>, Jabal Qahar, 90 km NE of Baysh, Jazan, Saudi Arabia <bold>A</bold><italic>Collenette 8177</italic><bold>B</bold> ex <italic>S Collenette 8180</italic> sub <italic>DP8296</italic>. Reproduced from <xref ref-type="bibr" rid="B36">Plowes (2014)</xref>.</p></caption><graphic xmlns:xlink="http://www.w3.org/1999/xlink" xlink:href="phytokeys-174-047-g011.jpg" position="float" orientation="portrait" xlink:type="simple" id="oo_516836.jpg"><uri content-type="original_file" xlink:type="simple">https://binary.pensoft.net/fig/516836</uri></graphic></fig></tp:treatment-sec><tp:treatment-sec sec-type="diagnosis" id="SECID0EANCI"><title>Diagnosis.</title><p><italic><tp:taxon-name><tp:taxon-name-part taxon-name-part-type="genus" reg="Ceropegia">Ceropegia</tp:taxon-name-part> <tp:taxon-name-part taxon-name-part-type="species" reg="laevis">laevis</tp:taxon-name-part></tp:taxon-name></italic> can easily be distinguished from most other species of sect. <tp:taxon-name><tp:taxon-name-part taxon-name-part-type="genus" reg="Huernia"/><tp:taxon-name-part taxon-name-part-type="section" reg="Huernia">Huernia</tp:taxon-name-part></tp:taxon-name> in Saudi Arabia by the glabrous shiny yellow background colour of the inside of the corolla, which has an annulus-like area around the mouth of the tube.</p></tp:treatment-sec><tp:treatment-sec sec-type="etymology" id="SECID0E1NCI"><title>Etymology.</title><p>Laevis (Latin) smooth, flat; for the glabrous corolla (<xref ref-type="bibr" rid="B19">Eggli and Newton 2004</xref>).</p></tp:treatment-sec><tp:treatment-sec sec-type="material" id="SECID0EEOCI"><title>Specimens examined.</title><p>Saudi Arabia – Jazan • <italic>I.S. Collenette 8180</italic> (K [fl in spirit: 57656.000]); Jabal Qahar; <named-content xmlns:xlink="http://www.w3.org/1999/xlink" content-type="dwc:verbatimCoordinates" xlink:type="simple"><named-content content-type="geo-json" specific-use="{&#34;type&#34;:&#34;Point&#34;,&#34;coordinates&#34;:[42.853305,17.700612]}" id="NCID0EPOCI" xlink:type="simple">17°42.0367'N, 42°51.1983'E</named-content></named-content>; alt. 2000 m; 20 Apr 1992.</p><fig id="F12" position="float" orientation="portrait"><object-id xmlns:xlink="http://www.w3.org/1999/xlink" content-type="doi" xlink:type="simple">10.3897/phytokeys.174.58867.figure9</object-id><object-id xmlns:xlink="http://www.w3.org/1999/xlink" content-type="arpha" xlink:type="simple">31015C02-6D6A-5B23-920C-F8D4FDFC7354</object-id><label>Figure 9.</label><caption><p><italic><tp:taxon-name><tp:taxon-name-part taxon-name-part-type="genus" reg="Ceropegia">Ceropegia</tp:taxon-name-part> <tp:taxon-name-part taxon-name-part-type="species" reg="laevis">laevis</tp:taxon-name-part></tp:taxon-name></italic><bold>A</bold> branch <bold>B</bold> side view of dissected flower <bold>C</bold> face view of gynostegium <bold>D</bold> side view of gynostegium <bold>E</bold> papillae inside corolla in lobe tip <bold>F</bold> pollinarium. Drawn from <italic>Collenette 8180</italic>, Jabal Qahar.</p></caption><graphic xmlns:xlink="http://www.w3.org/1999/xlink" xlink:href="phytokeys-174-047-g012.jpg" position="float" orientation="portrait" xlink:type="simple" id="oo_516837.jpg"><uri content-type="original_file" xlink:type="simple">https://binary.pensoft.net/fig/516837</uri></graphic></fig></tp:treatment-sec><ref-list><ref id="B36"><mixed-citation xmlns:xlink="http://www.w3.org/1999/xlink" xlink:type="simple"><person-group><name name-style="western"><surname>Plowes</surname><given-names>DCH</given-names></name></person-group> (<year>2014</year>) <article-title>The small-flowered Afro-Arabian species of <italic><tp:taxon-name><tp:taxon-name-part taxon-name-part-type="genus">Huernia</tp:taxon-name-part></tp:taxon-name></italic>.</article-title><source>Haseltonia</source><volume>19</volume>: <fpage>66</fpage>–<lpage>88</lpage>. <ext-link xlink:type="simple" ext-link-type="doi" xlink:href="10.2985/026.019.0109">https://doi.org/10.2985/026.019.0109</ext-link></mixed-citation></ref><ref id="B12"><mixed-citation xmlns:xlink="http://www.w3.org/1999/xlink" xlink:type="simple"><person-group><name name-style="western"><surname>Chaudhary</surname><given-names>S</given-names></name></person-group> (<year>2001</year>) <source>Flora of the Kingdom of Saudi Arabia: illustrated 2(2).</source><publisher-name>Ministry of Agriculture and Water</publisher-name>, <publisher-loc>Riyadh</publisher-loc>, <size units="page">542 pp</size>.</mixed-citation></ref><ref id="B15"><mixed-citation xmlns:xlink="http://www.w3.org/1999/xlink" xlink:type="simple"><person-group><name name-style="western"><surname>Collenette</surname><given-names>S</given-names></name></person-group> (<year>1999</year>) <source>Wildflowers of Saudi Arabia.</source><publisher-name>National Commission for Wildlife Conservation and Development</publisher-name>, <publisher-loc>Riyadh</publisher-loc>, <size units="page">799 pp</size>.</mixed-citation></ref><ref id="B19"><mixed-citation xmlns:xlink="http://www.w3.org/1999/xlink" xlink:type="simple"><person-group><name name-style="western"><surname>Eggli</surname><given-names>U</given-names></name><name name-style="western"><surname>Newton</surname><given-names>LE</given-names></name></person-group> (<year>2004</year>) <source>Etymological Dictionary of Succulent Plant Names.</source><publisher-name>Springer Science &amp; Business Media</publisher-name>, <publisher-loc>Berlin</publisher-loc>, <size units="page">266 pp</size>. <ext-link xlink:type="simple" ext-link-type="doi" xlink:href="10.1007/978-3-662-07125-0">https://doi.org/10.1007/978-3-662-07125-0</ext-link></mixed-citation></ref></ref-list></tp:taxon-treatment>
