# Supplementary material for: Taxonomic revision of Ceropegia sect. Huernia (Asclepiadoideae, Apocynaceae) in Saudi Arabia with three new combinations
Source: PhytoKeys. 2021 Mar 5;174:47–80. doi: 10.3897/phytokeys.174.58867 (PMC7954780; doi:10.3897/phytokeys.174.58867)
Supplement: XML Treatment for Ceropegia lodarensis (Lavranos) Bruyns var. lodarensis [file phytokeys.174.58867-treatment6.xml]

<!DOCTYPE tp:taxon-treatment
  PUBLIC "-//TaxonX//DTD Taxonomic Treatment Publishing DTD v0 20100105//EN" "tax-treatment-NSO.dtd">
<tp:taxon-treatment xmlns:tp="http://www.plazi.org/taxpub"><tp:treatment-meta><kwd-group><label>Taxon classification</label><kwd><named-content xmlns:xlink="http://www.w3.org/1999/xlink" content-type="kingdom">Plantae</named-content></kwd><kwd><named-content xmlns:xlink="http://www.w3.org/1999/xlink" content-type="order">Gentianales</named-content></kwd><kwd><named-content xmlns:xlink="http://www.w3.org/1999/xlink" content-type="family">Apocynaceae</named-content></kwd></kwd-group><mixed-citation publication-type="journal"><person-group><name><surname>Alharbi</surname><given-names>Samah A.</given-names></name><name><surname>Al-Qthanin</surname><given-names>Rahmah N.</given-names></name></person-group><article-title>Taxonomic revision of <italic><tp:taxon-name><tp:taxon-name-part taxon-name-part-type="genus" reg="Ceropegia">Ceropegia</tp:taxon-name-part></tp:taxon-name></italic> sect. <italic><tp:taxon-name><tp:taxon-name-part taxon-name-part-type="genus" reg="Ceropegia"/><tp:taxon-name-part taxon-name-part-type="section" reg="Huernia">Huernia</tp:taxon-name-part></tp:taxon-name></italic> (<tp:taxon-name><tp:taxon-name-part taxon-name-part-type="subfamily">Asclepiadoideae</tp:taxon-name-part></tp:taxon-name>, <tp:taxon-name><tp:taxon-name-part taxon-name-part-type="family">Apocynaceae</tp:taxon-name-part></tp:taxon-name>) in Saudi Arabia with three new combinations</article-title><source>PhytoKeys</source><day>05</day><month>3</month><year>2021</year><volume>174</volume><fpage>47</fpage><lpage>80</lpage><pub-id pub-id-type="doi">10.3897/phytokeys.174.58867</pub-id></mixed-citation></tp:treatment-meta><tp:nomenclature><label>4.1</label><tp:taxon-name><object-id xmlns:xlink="http://www.w3.org/1999/xlink" content-type="arpha" xlink:type="simple">AE992C49-362B-50AF-9065-39895C663D6F</object-id>
            <tp:taxon-name-part taxon-name-part-type="genus" reg="Ceropegia">Ceropegia</tp:taxon-name-part>
            <tp:taxon-name-part taxon-name-part-type="species" reg="lodarensis">lodarensis</tp:taxon-name-part>
            <tp:taxon-name-part taxon-name-part-type="basionym-authority">(Lavranos)</tp:taxon-name-part>
            <tp:taxon-name-part taxon-name-part-type="authority">Bruyns</tp:taxon-name-part>
            <tp:taxon-name-part taxon-name-part-type="infraspecific-rank">var.</tp:taxon-name-part>
            <tp:taxon-name-part taxon-name-part-type="variety" reg="lodarensis">lodarensis</tp:taxon-name-part>
          </tp:taxon-name><xref ref-type="fig" rid="F14">Figs 10</xref><xref ref-type="fig" rid="F15">, 11</xref><xref ref-type="fig" rid="F13">; Map 4</xref><tp:nomenclature-citation-list><tp:nomenclature-citation><tp:taxon-name><tp:taxon-name-part taxon-name-part-type="genus" reg="Huernia"/> <tp:taxon-name-part taxon-name-part-type="species" reg="lodarensis"/></tp:taxon-name><comment>≡ <tp:taxon-name><tp:taxon-name-part taxon-name-part-type="genus" reg="Huernia">Huernia</tp:taxon-name-part> <tp:taxon-name-part taxon-name-part-type="species" reg="lodarensis">lodarensis</tp:taxon-name-part></tp:taxon-name> Lavranos, J. S. African Bot. 30: 87 (1964). Type: Yemen – Lodar (Lawdar) • <italic>J.J.Lavranos 1900</italic> (holotype: K [fl in spirit: 24982.000]); <named-content xmlns:xlink="http://www.w3.org/1999/xlink" content-type="dwc:verbatimCoordinates" xlink:type="simple"><named-content content-type="geo-json" specific-use="{&#34;type&#34;:&#34;Point&#34;,&#34;coordinates&#34;:[45.862663,13.877918]}" id="NCID0ETZCI" xlink:type="simple">13°52.6751'N, 45°51.7598'E</named-content></named-content>; alt. 900 m; 19 Aug 1962. </comment></tp:nomenclature-citation><tp:nomenclature-citation><tp:taxon-name><tp:taxon-name-part taxon-name-part-type="genus" reg="Huernia"/> <tp:taxon-name-part taxon-name-part-type="species" reg="collenetteae"/></tp:taxon-name><comment>= <tp:taxon-name><tp:taxon-name-part taxon-name-part-type="genus" reg="Huernia">Huernia</tp:taxon-name-part> <tp:taxon-name-part taxon-name-part-type="species" reg="collenetteae">collenetteae</tp:taxon-name-part></tp:taxon-name> Plowes, Asklepios 114: 8 (2012). syn. nov. Type: Saudi Arabia – Asir • <italic>I.S. Collenette 1176</italic> (clonotype: SRGH [DP6868]); between Abha and Jabal Sawdah; <named-content xmlns:xlink="http://www.w3.org/1999/xlink" content-type="dwc:verbatimCoordinates" xlink:type="simple"><named-content content-type="geo-json" specific-use="{&#34;type&#34;:&#34;Point&#34;,&#34;coordinates&#34;:[42.420407,18.240417]}" id="NCID0EQ1CI" xlink:type="simple">18°14.425'N, 42°25.2244'E</named-content></named-content>; alt. 2650 m. </comment></tp:nomenclature-citation><tp:nomenclature-citation><tp:taxon-name><tp:taxon-name-part taxon-name-part-type="genus" reg="Huernia"/> <tp:taxon-name-part taxon-name-part-type="species" reg="saudi-arabica"/></tp:taxon-name><comment>= <tp:taxon-name><tp:taxon-name-part taxon-name-part-type="genus" reg="Huernia">Huernia</tp:taxon-name-part> <tp:taxon-name-part taxon-name-part-type="species" reg="saudi-arabica">saudi-arabica</tp:taxon-name-part></tp:taxon-name> D.V.Field, Kew Bull. 35(4): 754 (1981). Type: Saudi Arabia – Asir • <italic>I.S. Collenette 549</italic> (holotype: k! [K000911103]); between Abha and Jabal Sawdah, 12 km NW Abha; <named-content xmlns:xlink="http://www.w3.org/1999/xlink" content-type="dwc:verbatimCoordinates" xlink:type="simple"><named-content content-type="geo-json" specific-use="{&#34;type&#34;:&#34;Point&#34;,&#34;coordinates&#34;:[42.385892,18.262315]}" id="NCID0EH2CI" xlink:type="simple">18°15.7389'N, 42°23.1535'E</named-content></named-content>; alt. 2650 m.; 31 Mar 1978. </comment></tp:nomenclature-citation></tp:nomenclature-citation-list></tp:nomenclature><tp:treatment-sec sec-type="description" id="SECID0EM2CI"><title>Description.</title><p><bold><italic>Branches</italic></bold> 30–90 mm long; tubercles 4–10 mm long (including leaf-rudiment), 1.5–5 mm broad at base. <bold><italic>Inflorescence</italic></bold> bearing 2–10 flowers developing in gradual succession from short peduncle, sometimes 3 flowers developing simultaneously, flowers with no foetid odour, rarely with faint unpleasant smell; <bold><italic>pedicel</italic></bold> 8–20 mm long, 1–2.5 mm thick, ascending holding flower facing upwards, tapering sometimes towards the point of flower attachment; <italic>sepals</italic> 8–18 mm long, 1–2.5 mm broad at base, attenuate. <bold><italic>Corolla</italic></bold> 30–50 mm diam., campanulate; outside smooth, cream-speckled with pale maroon spots uniformly scattered or concentrated on the upper half of corolla tube, sometimes spots become darker especially on the upper half; inside cream with irregular-shaped short maroon lines and dashes changing to concentric broken lines in lower half of tube or uniformly coloured with purplish-red, sometimes deep coloured areas concentrated between the lobes or corolla entirely uniformly coloured with purplish-red; <bold><italic>papillae</italic></bold> up to 3 mm long and 1.2 mm base width; <bold><italic>tube</italic></bold> 7.5–15.5 mm long, 11–22 mm broad at mouth, pentagonal; <bold><italic>lobes</italic></bold> 9–22.8 mm long, 9–14.25 mm broad at base, spreading to spreading with recurved apex or sometimes reflexed, deltoid, caudate to acute or acuminate, concave at tip, <bold><italic>intermediate lobes</italic></bold> 1.5–4 mm long. <bold><italic>Outer corona lobes</italic></bold> (5–10 mm diam.) discrete to 5 rectangular lobes; <bold><italic>inner lobes</italic></bold> 3–6 mm long, 1–1.5 mm at base.</p><fig id="F13" position="float" orientation="portrait"><object-id xmlns:xlink="http://www.w3.org/1999/xlink" content-type="doi" xlink:type="simple">10.3897/phytokeys.174.58867.map4</object-id><object-id xmlns:xlink="http://www.w3.org/1999/xlink" content-type="arpha" xlink:type="simple">82485119-E144-5365-84B4-BE0FD764F599</object-id><label>Map 4.</label><caption><p>Distribution of <tp:taxon-name><tp:taxon-name-part taxon-name-part-type="genus" reg="Ceropegia">Ceropegia</tp:taxon-name-part> <tp:taxon-name-part taxon-name-part-type="species" reg="lodarensis">lodarensis</tp:taxon-name-part> <tp:taxon-name-part taxon-name-part-type="infraspecific-rank">var.</tp:taxon-name-part> <tp:taxon-name-part taxon-name-part-type="variety" reg="lodarensis">lodarensis</tp:taxon-name-part></tp:taxon-name> in Saudi Arabia.</p></caption><graphic xmlns:xlink="http://www.w3.org/1999/xlink" xlink:href="phytokeys-174-047-g013.jpg" position="float" orientation="portrait" xlink:type="simple" id="oo_516838.jpg"><uri content-type="original_file" xlink:type="simple">https://binary.pensoft.net/fig/516838</uri></graphic></fig><fig id="F14" position="float" orientation="portrait"><object-id xmlns:xlink="http://www.w3.org/1999/xlink" content-type="doi" xlink:type="simple">10.3897/phytokeys.174.58867.figure10</object-id><object-id xmlns:xlink="http://www.w3.org/1999/xlink" content-type="arpha" xlink:type="simple">C41C8247-73F7-5598-A348-26023A69A81B</object-id><label>Figure 10.</label><caption><p><tp:taxon-name><tp:taxon-name-part taxon-name-part-type="genus" reg="Ceropegia">Ceropegia</tp:taxon-name-part> <tp:taxon-name-part taxon-name-part-type="species" reg="lodarensis">lodarensis</tp:taxon-name-part> <tp:taxon-name-part taxon-name-part-type="infraspecific-rank">var.</tp:taxon-name-part> <tp:taxon-name-part taxon-name-part-type="variety" reg="lodarensis">lodarensis</tp:taxon-name-part></tp:taxon-name><bold>A</bold> ex <italic>J Lavranos 1789</italic>, sub <italic>DP3604</italic>, Yemen, (<italic><tp:taxon-name><tp:taxon-name-part taxon-name-part-type="genus" reg="Huernia">H.</tp:taxon-name-part> <tp:taxon-name-part taxon-name-part-type="species" reg="lodarensis">lodarensis</tp:taxon-name-part></tp:taxon-name></italic>, Type) <bold>B</bold><italic>Alharbi S6B</italic> (<italic><tp:taxon-name><tp:taxon-name-part taxon-name-part-type="genus" reg="Huernia">H.</tp:taxon-name-part> <tp:taxon-name-part taxon-name-part-type="species" reg="collenetteae">collenetteae</tp:taxon-name-part></tp:taxon-name></italic>) <bold>C</bold><italic>Alharbi S9B</italic> (<italic><tp:taxon-name><tp:taxon-name-part taxon-name-part-type="genus" reg="Huernia">H.</tp:taxon-name-part> <tp:taxon-name-part taxon-name-part-type="species" reg="collenetteae">collenetteae</tp:taxon-name-part></tp:taxon-name></italic>) <bold>D</bold> ex <italic>Collenette 549</italic> sub <italic>DP6865</italic>, Jabal Al Sawdah, (<italic><tp:taxon-name><tp:taxon-name-part taxon-name-part-type="genus" reg="Huernia">H.</tp:taxon-name-part> <tp:taxon-name-part taxon-name-part-type="species" reg="saudi-arabica">saudi-arabica</tp:taxon-name-part></tp:taxon-name></italic>, Type) <bold>E</bold><italic>Alharbi S2B</italic> (<italic><tp:taxon-name><tp:taxon-name-part taxon-name-part-type="genus" reg="Huernia">H.</tp:taxon-name-part> <tp:taxon-name-part taxon-name-part-type="species" reg="collenetteae">collenetteae</tp:taxon-name-part></tp:taxon-name></italic>) <bold>F</bold><italic>Alharbi S18a</italic> (<italic><tp:taxon-name><tp:taxon-name-part taxon-name-part-type="genus" reg="Huernia">H.</tp:taxon-name-part> <tp:taxon-name-part taxon-name-part-type="species" reg="collenetteae">collenetteae</tp:taxon-name-part></tp:taxon-name></italic>) <bold>G</bold><italic>Collenette 2227</italic>, Al-Hadda, (<italic><tp:taxon-name><tp:taxon-name-part taxon-name-part-type="genus" reg="Huernia">H.</tp:taxon-name-part> <tp:taxon-name-part taxon-name-part-type="species" reg="collenetteae">collenetteae</tp:taxon-name-part></tp:taxon-name></italic>) <bold>H</bold> ex <italic>Collenette 8232</italic> sub <italic>DP8126</italic>, (<italic><tp:taxon-name><tp:taxon-name-part taxon-name-part-type="genus" reg="Huernia">H.</tp:taxon-name-part> <tp:taxon-name-part taxon-name-part-type="species" reg="saudi-arabica">saudi-arabica</tp:taxon-name-part></tp:taxon-name></italic>) <bold>I</bold><italic>Alharbi S4B</italic> (<italic><tp:taxon-name><tp:taxon-name-part taxon-name-part-type="genus" reg="Huernia">H.</tp:taxon-name-part> <tp:taxon-name-part taxon-name-part-type="species" reg="collenetteae">collenetteae</tp:taxon-name-part></tp:taxon-name></italic>) <bold>J</bold> ex <italic>Collenette 1176</italic> sub <italic>DP6868</italic>, Jabal Al Sawdah, (<italic><tp:taxon-name><tp:taxon-name-part taxon-name-part-type="genus" reg="Huernia">H.</tp:taxon-name-part> <tp:taxon-name-part taxon-name-part-type="species" reg="collenetteae">collenetteae</tp:taxon-name-part></tp:taxon-name></italic>, Type) <bold>K</bold> maroon uniform colour of corolla tube in ex <italic>Collenette</italic> sub <italic>DP6594</italic>, Abha, (<italic><tp:taxon-name><tp:taxon-name-part taxon-name-part-type="genus" reg="Huernia">H.</tp:taxon-name-part> <tp:taxon-name-part taxon-name-part-type="species" reg="saudi-arabica">saudi-arabica</tp:taxon-name-part></tp:taxon-name></italic>) <bold>L</bold> concentric broken maroon lines of corolla tube in <italic>Alharbi S6B</italic> (<italic><tp:taxon-name><tp:taxon-name-part taxon-name-part-type="genus" reg="Huernia">H.</tp:taxon-name-part> <tp:taxon-name-part taxon-name-part-type="species" reg="collenetteae">collenetteae</tp:taxon-name-part></tp:taxon-name></italic>). (<bold>A</bold>) reproduced from <xref ref-type="bibr" rid="B36">Plowes (2014)</xref>; (<bold>D, G, H, J, K</bold>) reproduced from <xref ref-type="bibr" rid="B35">Plowes (2012)</xref>; (<bold>B, C, E, F, I, L</bold>) photo by the first author from Wadi Thee Gazal, Ash Shafa.</p></caption><graphic xmlns:xlink="http://www.w3.org/1999/xlink" xlink:href="phytokeys-174-047-g014.jpg" position="float" orientation="portrait" xlink:type="simple" id="oo_516839.jpg"><uri content-type="original_file" xlink:type="simple">https://binary.pensoft.net/fig/516839</uri></graphic></fig></tp:treatment-sec><tp:treatment-sec sec-type="distribution" id="SECID0EGFDI"><title>Distribution in Saudi Arabia.</title><p>Scattered over a wide area, extending from Al Habala in SW of the country to Al-Hadda in Al-Taif in the Western Region.</p></tp:treatment-sec><tp:treatment-sec sec-type="distribution" id="SECID0ELFDI"><title>General distribution.</title><p>Arabian Peninsula (Saudi Arabia and Yemen) and Africa (Ethiopia; <italic>Bruyns</italic>, <italic>P.V. 8432</italic>, E; <ext-link xmlns:xlink="http://www.w3.org/1999/xlink" xlink:type="simple" ext-link-type="uri" xlink:href="http://data.rbge.org.uk/herb/E00995868">http://data.rbge.org.uk/herb/E00995868</ext-link>)</p></tp:treatment-sec><tp:treatment-sec sec-type="habitat" id="SECID0E1FDI"><title>Habitat and ecology.</title><p>It occurs at 900–2650 m alt. in granitic outcrops mainly under shrubs. Flowering: mostly Aug-May</p></tp:treatment-sec><tp:treatment-sec sec-type="diagnosis" id="SECID0E6FDI"><title>Diagnosis.</title><p><tp:taxon-name><tp:taxon-name-part taxon-name-part-type="genus" reg="Ceropegia">Ceropegia</tp:taxon-name-part> <tp:taxon-name-part taxon-name-part-type="species" reg="lodarensis">lodarensis</tp:taxon-name-part> <tp:taxon-name-part taxon-name-part-type="infraspecific-rank">var.</tp:taxon-name-part> <tp:taxon-name-part taxon-name-part-type="variety" reg="lodarensis">lodarensis</tp:taxon-name-part></tp:taxon-name> is most similar to <italic><tp:taxon-name><tp:taxon-name-part taxon-name-part-type="genus" reg="Ceropegia">C.</tp:taxon-name-part> <tp:taxon-name-part taxon-name-part-type="species" reg="khalidbinsultanii">khalidbinsultanii</tp:taxon-name-part></tp:taxon-name></italic>, but differs in having a larger campanulate corolla with compressed conical papillae (up to 1.2 mm broad at base), sometimes uniformly coloured with purplish-red, flower with no or only faint bad smell and has shorter tubercles on the branches.</p></tp:treatment-sec><tp:treatment-sec sec-type="etymology" id="SECID0EBHDI"><title>Etymology.</title><p>Lodarensis for the occurrence at Lodar (Lawdar) in Yemen (<xref ref-type="bibr" rid="B19">Eggli and Newton 2004</xref>).</p></tp:treatment-sec><tp:treatment-sec sec-type="Preliminary conservation status" id="SECID0ELHDI"><title>Preliminary conservation status.</title><p><tp:taxon-name><tp:taxon-name-part taxon-name-part-type="genus" reg="Ceropegia">Ceropegia</tp:taxon-name-part> <tp:taxon-name-part taxon-name-part-type="species" reg="lodarensis">lodarensis</tp:taxon-name-part> <tp:taxon-name-part taxon-name-part-type="infraspecific-rank">var.</tp:taxon-name-part> <tp:taxon-name-part taxon-name-part-type="variety" reg="lodarensis">lodarensis</tp:taxon-name-part></tp:taxon-name> should be assessed as Near Threatened (NT) in Saudi Arabia due to species’ <abbrev xmlns:xlink="http://www.w3.org/1999/xlink" xlink:title="Area of Occupancy" id="ABBRID0ECIDI" xlink:type="simple">AOO</abbrev> of 3,900 km<sup>2</sup> and <abbrev xmlns:xlink="http://www.w3.org/1999/xlink" xlink:title="Extent of Occurrence" id="ABBRID0EIIDI" xlink:type="simple">EOO</abbrev> of 12,509.959 km<sup>2</sup> and the current threats of tourism, overgrazing, infrastructure and housing development.</p></tp:treatment-sec><tp:treatment-sec sec-type="material" id="SECID0EOIDI"><title>Additional specimens examined.</title><p>Saudi Arabia – Asir • <italic>I.S. Collenette 1280</italic> (k [fl in spirit: 44272.000] &amp; E); Al Habala, 50 km SE of Abha; <named-content xmlns:xlink="http://www.w3.org/1999/xlink" content-type="dwc:verbatimCoordinates" xlink:type="simple"><named-content content-type="geo-json" specific-use="{&#34;type&#34;:&#34;Point&#34;,&#34;coordinates&#34;:[42.856092,18.027978]}" id="NCID0EZIDI" xlink:type="simple">18°1.6787'N, 42°51.3655'E</named-content></named-content>; alt. 2384 m; 06 Apr1979.</p><p>Saudi Arabia – Al-Baha • <italic>I.S. Collenette 7785</italic> (k [fl in spirit: 57339.000]); Jabal Shada, SW of Al Baha; <named-content xmlns:xlink="http://www.w3.org/1999/xlink" content-type="dwc:verbatimCoordinates" xlink:type="simple"><named-content content-type="geo-json" specific-use="{&#34;type&#34;:&#34;Point&#34;,&#34;coordinates&#34;:[41.317822,19.849912]}" id="NCID0EFJDI" xlink:type="simple">19°50.9947'N, 41°19.0693'E</named-content></named-content>; alt.1933 m; 07 Apr1991; <italic>I.S. Collenette 8267</italic> (K [fl in spirit: 59350.000]); same data as for preceding; 15 Sep1992.</p><p>Saudi Arabia – Al-Taif • <italic>I.S. Collenette 815</italic> (K!, herbarium specimen); Wadi Ammak near Al Hadda; <named-content xmlns:xlink="http://www.w3.org/1999/xlink" content-type="dwc:verbatimCoordinates" xlink:type="simple"><named-content content-type="geo-json" specific-use="{&#34;type&#34;:&#34;Point&#34;,&#34;coordinates&#34;:[40.295808,21.349680]}" id="NCID0ETJDI" xlink:type="simple">21°20.9808'N, 40°17.7485'E</named-content></named-content>; alt. 2100 m; <italic>I.S. Collenette 2227</italic> (K [fl in spirit: 44371.000, 53692.000]); Al-Hada; <named-content xmlns:xlink="http://www.w3.org/1999/xlink" content-type="dwc:verbatimCoordinates" xlink:type="simple"><named-content content-type="geo-json" specific-use="{&#34;type&#34;:&#34;Point&#34;,&#34;coordinates&#34;:[40.285867,21.347312]}" id="NCID0E4JDI" xlink:type="simple">21°20.8387'N, 40°17.152'E</named-content></named-content>; alt. 2000 m; 1981; <italic>I.S. Collenette 2633</italic> (K [fl in spirit:45473.000, 45894.000, herb. material sub DP6599 &amp; sub Leach 17652]); SW of Al Hadda, off Taif to Abha Road; <named-content xmlns:xlink="http://www.w3.org/1999/xlink" content-type="dwc:verbatimCoordinates" xlink:type="simple"><named-content content-type="geo-json" specific-use="{&#34;type&#34;:&#34;Point&#34;,&#34;coordinates&#34;:[40.368952,21.307827]}" id="NCID0EHKDI" xlink:type="simple">21°18.4696'N, 40°22.1371'E</named-content></named-content>; alt. 2100 m; 07 May 1981; <italic>I.S. Collenette 5780</italic> (K [fl in spirit: 35856.000]); Between Al Hadda and Harithi; <named-content xmlns:xlink="http://www.w3.org/1999/xlink" content-type="dwc:verbatimCoordinates" xlink:type="simple"><named-content content-type="geo-json" specific-use="{&#34;type&#34;:&#34;Point&#34;,&#34;coordinates&#34;:[40.916925,21.095952]}" id="NCID0ERKDI" xlink:type="simple">21°5.7571'N, 40°55.0155'E</named-content></named-content>; alt. 1620 m; 23 Mar1986; <italic>S.A. Alharbi S1b</italic> (<abbrev xmlns:xlink="http://www.w3.org/1999/xlink" content-type="institution" xlink:title="Umm Al-Qura University" id="ABBRID0EYKDI" xlink:type="simple">UQU</abbrev>); Wadi Thee Gazal, Ash Shafa; <named-content xmlns:xlink="http://www.w3.org/1999/xlink" content-type="dwc:verbatimCoordinates" xlink:type="simple"><named-content content-type="geo-json" specific-use="{&#34;type&#34;:&#34;Point&#34;,&#34;coordinates&#34;:[40.363228,21.091093]}" id="NCID0EALDI" xlink:type="simple">21°5.4656'N, 40°21.7937'E</named-content></named-content>; alt. 2057 m; 29 Dec 2010; <italic>S.A. Alharbi S2b</italic> (<abbrev xmlns:xlink="http://www.w3.org/1999/xlink" content-type="institution" xlink:title="Umm Al-Qura University" id="ABBRID0EHLDI" xlink:type="simple">UQU</abbrev>); same data as for preceding; 09 Dec 2010; <italic>S.A. Alharbi S3b</italic> (<abbrev xmlns:xlink="http://www.w3.org/1999/xlink" content-type="institution" xlink:title="Umm Al-Qura University" id="ABBRID0EOLDI" xlink:type="simple">UQU</abbrev>); same data as for preceding; 23 Jan 2011; <italic>S.A. Alharbi S4b</italic> (<abbrev xmlns:xlink="http://www.w3.org/1999/xlink" content-type="institution" xlink:title="Umm Al-Qura University" id="ABBRID0EVLDI" xlink:type="simple">UQU</abbrev>); same data as for preceding; 29 Dec 2010; <italic>S.A. Alharbi S5b</italic> (<abbrev xmlns:xlink="http://www.w3.org/1999/xlink" content-type="institution" xlink:title="Umm Al-Qura University" id="ABBRID0E3LDI" xlink:type="simple">UQU</abbrev>); same data as for preceding; 23 Nov 2010; <italic>S.A. Alharbi S6b</italic> (<abbrev xmlns:xlink="http://www.w3.org/1999/xlink" content-type="institution" xlink:title="Umm Al-Qura University" id="ABBRID0EDMDI" xlink:type="simple">UQU</abbrev>); same data as for preceding; 02 Oct 2011; <italic>S.A. Alharbi S9b</italic> (<abbrev xmlns:xlink="http://www.w3.org/1999/xlink" content-type="institution" xlink:title="Umm Al-Qura University" id="ABBRID0EKMDI" xlink:type="simple">UQU</abbrev>); same data as for preceding; 23 Nov 2010; <italic>S.A. Alharbi S9a</italic> (<abbrev xmlns:xlink="http://www.w3.org/1999/xlink" content-type="institution" xlink:title="Umm Al-Qura University" id="ABBRID0ERMDI" xlink:type="simple">UQU</abbrev>); same data as for preceding; 05 Jan 2011; <italic>S.A. Alharbi S18a</italic> (<abbrev xmlns:xlink="http://www.w3.org/1999/xlink" content-type="institution" xlink:title="Umm Al-Qura University" id="ABBRID0EYMDI" xlink:type="simple">UQU</abbrev>); same data as for preceding; <named-content xmlns:xlink="http://www.w3.org/1999/xlink" content-type="dwc:verbatimCoordinates" xlink:type="simple"><named-content content-type="geo-json" specific-use="{&#34;type&#34;:&#34;Point&#34;,&#34;coordinates&#34;:[40.363083,21.092837]}" id="NCID0EANDI" xlink:type="simple">21°5.5702'N, 40°21.785'E</named-content></named-content>; 17 Dec 2010.</p><p><italic>I.S. Collenette 1523</italic> (E [fl in spirit]); <italic>A.J. Bntler AJB 13</italic> (E [fl in spirit]).</p><fig id="F15" position="float" orientation="portrait"><object-id xmlns:xlink="http://www.w3.org/1999/xlink" content-type="doi" xlink:type="simple">10.3897/phytokeys.174.58867.figure11</object-id><object-id xmlns:xlink="http://www.w3.org/1999/xlink" content-type="arpha" xlink:type="simple">07026A09-A1B6-5427-9519-BA9B6265B04E</object-id><label>Figure 11.</label><caption><p><tp:taxon-name><tp:taxon-name-part taxon-name-part-type="genus" reg="Ceropegia">Ceropegia</tp:taxon-name-part> <tp:taxon-name-part taxon-name-part-type="species" reg="lodarensis">lodarensis</tp:taxon-name-part> <tp:taxon-name-part taxon-name-part-type="infraspecific-rank">var.</tp:taxon-name-part> <tp:taxon-name-part taxon-name-part-type="variety" reg="lodarensis">lodarensis</tp:taxon-name-part></tp:taxon-name><bold>A</bold> branch <bold>B</bold> side view of dissected flower <bold>C</bold> face view of gynostegium <bold>D</bold> side view of gynostegium <bold>E</bold> papillae inside corolla in mouth of tube <bold>F</bold> pollinarium. Drawn from (<bold>A</bold>) <italic>S.A. Alharbi S2B</italic>; (<bold>B–F</bold>) <italic>S.A. Alharbi S6B</italic>, Wadi Thee Gazal, Ash Shafa.</p></caption><graphic xmlns:xlink="http://www.w3.org/1999/xlink" xlink:href="phytokeys-174-047-g015.jpg" position="float" orientation="portrait" xlink:type="simple" id="oo_516840.jpg"><uri content-type="original_file" xlink:type="simple">https://binary.pensoft.net/fig/516840</uri></graphic></fig></tp:treatment-sec><ref-list><ref id="B36"><mixed-citation xmlns:xlink="http://www.w3.org/1999/xlink" xlink:type="simple"><person-group><name name-style="western"><surname>Plowes</surname><given-names>DCH</given-names></name></person-group> (<year>2014</year>) <article-title>The small-flowered Afro-Arabian species of <italic><tp:taxon-name><tp:taxon-name-part taxon-name-part-type="genus">Huernia</tp:taxon-name-part></tp:taxon-name></italic>.</article-title><source>Haseltonia</source><volume>19</volume>: <fpage>66</fpage>–<lpage>88</lpage>. <ext-link xlink:type="simple" ext-link-type="doi" xlink:href="10.2985/026.019.0109">https://doi.org/10.2985/026.019.0109</ext-link></mixed-citation></ref><ref id="B35"><mixed-citation xmlns:xlink="http://www.w3.org/1999/xlink" xlink:type="simple"><person-group><name name-style="western"><surname>Plowes</surname><given-names>DCH</given-names></name></person-group> (<year>2012</year>) <article-title>New taxa in the <italic><tp:taxon-name><tp:taxon-name-part taxon-name-part-type="genus">Huernia</tp:taxon-name-part> <tp:taxon-name-part taxon-name-part-type="species">saudi-arabica</tp:taxon-name-part></tp:taxon-name></italic> complex.</article-title><source>Asklepios</source><volume>114</volume>: <fpage>3</fpage>–<lpage>15</lpage>.</mixed-citation></ref><ref id="B19"><mixed-citation xmlns:xlink="http://www.w3.org/1999/xlink" xlink:type="simple"><person-group><name name-style="western"><surname>Eggli</surname><given-names>U</given-names></name><name name-style="western"><surname>Newton</surname><given-names>LE</given-names></name></person-group> (<year>2004</year>) <source>Etymological Dictionary of Succulent Plant Names.</source><publisher-name>Springer Science &amp; Business Media</publisher-name>, <publisher-loc>Berlin</publisher-loc>, <size units="page">266 pp</size>. <ext-link xlink:type="simple" ext-link-type="doi" xlink:href="10.1007/978-3-662-07125-0">https://doi.org/10.1007/978-3-662-07125-0</ext-link></mixed-citation></ref></ref-list></tp:taxon-treatment>
