# Supplementary material for: Taxonomic revision of Ceropegia sect. Huernia (Asclepiadoideae, Apocynaceae) in Saudi Arabia with three new combinations
Source: PhytoKeys. 2021 Mar 5;174:47–80. doi: 10.3897/phytokeys.174.58867 (PMC7954780; doi:10.3897/phytokeys.174.58867)
Supplement: XML Treatment for Ceropegia lodarensis (Lavranos) Bruyns var. foetida [file phytokeys.174.58867-treatment7.xml]

<!DOCTYPE tp:taxon-treatment
  PUBLIC "-//TaxonX//DTD Taxonomic Treatment Publishing DTD v0 20100105//EN" "tax-treatment-NSO.dtd">
<tp:taxon-treatment xmlns:tp="http://www.plazi.org/taxpub"><tp:treatment-meta><kwd-group><label>Taxon classification</label><kwd><named-content xmlns:xlink="http://www.w3.org/1999/xlink" content-type="kingdom">Plantae</named-content></kwd><kwd><named-content xmlns:xlink="http://www.w3.org/1999/xlink" content-type="order">Gentianales</named-content></kwd><kwd><named-content xmlns:xlink="http://www.w3.org/1999/xlink" content-type="family">Apocynaceae</named-content></kwd></kwd-group><mixed-citation publication-type="journal"><person-group><name><surname>Alharbi</surname><given-names>Samah A.</given-names></name><name><surname>Al-Qthanin</surname><given-names>Rahmah N.</given-names></name></person-group><article-title>Taxonomic revision of <italic><tp:taxon-name><tp:taxon-name-part taxon-name-part-type="genus" reg="Ceropegia">Ceropegia</tp:taxon-name-part></tp:taxon-name></italic> sect. <italic><tp:taxon-name><tp:taxon-name-part taxon-name-part-type="genus" reg="Ceropegia"/><tp:taxon-name-part taxon-name-part-type="section" reg="Huernia">Huernia</tp:taxon-name-part></tp:taxon-name></italic> (<tp:taxon-name><tp:taxon-name-part taxon-name-part-type="subfamily">Asclepiadoideae</tp:taxon-name-part></tp:taxon-name>, <tp:taxon-name><tp:taxon-name-part taxon-name-part-type="family">Apocynaceae</tp:taxon-name-part></tp:taxon-name>) in Saudi Arabia with three new combinations</article-title><source>PhytoKeys</source><day>05</day><month>3</month><year>2021</year><volume>174</volume><fpage>47</fpage><lpage>80</lpage><pub-id pub-id-type="doi">10.3897/phytokeys.174.58867</pub-id></mixed-citation></tp:treatment-meta><tp:nomenclature><label>4.2</label><tp:taxon-name><object-id xmlns:xlink="http://www.w3.org/1999/xlink" content-type="arpha" xlink:type="simple">FA908D00-4A3C-5673-A3FD-0A87F3059420</object-id>
            <tp:taxon-name-part taxon-name-part-type="genus" reg="Ceropegia">Ceropegia</tp:taxon-name-part>
            <tp:taxon-name-part taxon-name-part-type="species" reg="lodarensis">lodarensis</tp:taxon-name-part>
            <tp:taxon-name-part taxon-name-part-type="basionym-authority">(Lavranos)</tp:taxon-name-part>
            <tp:taxon-name-part taxon-name-part-type="authority">Bruyns</tp:taxon-name-part>
            <tp:taxon-name-part taxon-name-part-type="infraspecific-rank">var.</tp:taxon-name-part>
            <tp:taxon-name-part taxon-name-part-type="variety" reg="foetida">foetida</tp:taxon-name-part>
            <object-id xmlns:xlink="http://www.w3.org/1999/xlink" content-type="ipni" xlink:type="simple">urn:lsid:ipni.org:names:77215100-1</object-id>
          </tp:taxon-name><tp:taxon-authority>(Plowes) Alharbi &amp; Al-Qthanin</tp:taxon-authority><tp:taxon-status xmlns:xlink="http://www.w3.org/1999/xlink" xlink:type="simple">comb. nov.</tp:taxon-status><xref ref-type="fig" rid="F17">Figs 12</xref><xref ref-type="fig" rid="F18">, 13</xref><xref ref-type="fig" rid="F16">; Map 5</xref><tp:nomenclature-citation-list><tp:nomenclature-citation><tp:taxon-name><tp:taxon-name-part taxon-name-part-type="genus" reg="Huernia"/> <tp:taxon-name-part taxon-name-part-type="species" reg="foetida"/></tp:taxon-name><comment>≡ <tp:taxon-name><tp:taxon-name-part taxon-name-part-type="genus" reg="Huernia">Huernia</tp:taxon-name-part> <tp:taxon-name-part taxon-name-part-type="species" reg="foetida">foetida</tp:taxon-name-part></tp:taxon-name> Plowes, Asklepios 114: 9 (2012). </comment></tp:nomenclature-citation></tp:nomenclature-citation-list></tp:nomenclature><tp:treatment-sec sec-type="material" id="SECID0EURDI"><title>Type.</title><p>Saudi Arabia – Jazan • <italic>I.S. Collenette 3743</italic> (holotype: K! [fl in spirit: 38892.000]); Jabal Fayfa, 80 km NE Jazan; <named-content xmlns:xlink="http://www.w3.org/1999/xlink" content-type="dwc:verbatimCoordinates" xlink:type="simple"><named-content content-type="geo-json" specific-use="{&#34;type&#34;:&#34;Point&#34;,&#34;coordinates&#34;:[43.082280,17.242160]}" id="NCID0E6RDI" xlink:type="simple">17°14.5296'N, 43°4.9368'E</named-content></named-content>; alt. 1550 m; 31 Jul 1982.</p></tp:treatment-sec><tp:treatment-sec sec-type="description" id="SECID0EESDI"><title>Description.</title><p><bold><italic>Branches</italic></bold> up to 100 mm long; tubercles 7 mm long (including leaf-rudiment), 1.5 mm broad at base. <bold><italic>Inflorescence</italic></bold> bearing up to 4 flowers developing in gradual succession, flowers with very foetid odour; <bold><italic>pedicel</italic></bold> spreading and holding flower facing horizontally, tapering towards the point of flower attachment. <bold><italic>Corolla</italic></bold> 40 mm diam., campanulate; outside smooth, cream; inside cream with maroon dots changing to concentric short dashes in lower half of tube covered, except in lower third of tube with compressed conical papillae densely crowded and reach maximum size around mouth of tube (up to 1 mm long and 0.5 mm broad at base); <bold><italic>tube</italic></bold> 11 mm long, 10 mm broad at mouth, pentagonal; <bold><italic>lobes</italic></bold> spreading, deltoid, attenuate with deep groove at tip, <bold><italic>intermediate lobes</italic></bold> 1 mm long. <bold><italic>Outer corona lobes</italic></bold> 8 mm diam., five discrete rectangular lobes; <bold><italic>inner lobes</italic></bold> 3 mm long, 1 mm at base.</p><fig id="F16" position="float" orientation="portrait"><object-id xmlns:xlink="http://www.w3.org/1999/xlink" content-type="doi" xlink:type="simple">10.3897/phytokeys.174.58867.map5</object-id><object-id xmlns:xlink="http://www.w3.org/1999/xlink" content-type="arpha" xlink:type="simple">60986B4A-1BA3-57F1-91D8-6152DA7E9FF6</object-id><label>Map 5.</label><caption><p>Distribution of <tp:taxon-name><tp:taxon-name-part taxon-name-part-type="genus" reg="Ceropegia">Ceropegia</tp:taxon-name-part> <tp:taxon-name-part taxon-name-part-type="species" reg="lodarensis">lodarensis</tp:taxon-name-part> <tp:taxon-name-part taxon-name-part-type="infraspecific-rank">var.</tp:taxon-name-part> <tp:taxon-name-part taxon-name-part-type="variety" reg="foetida">foetida</tp:taxon-name-part></tp:taxon-name>.</p></caption><graphic xmlns:xlink="http://www.w3.org/1999/xlink" xlink:href="phytokeys-174-047-g016.jpg" position="float" orientation="portrait" xlink:type="simple" id="oo_516841.jpg"><uri content-type="original_file" xlink:type="simple">https://binary.pensoft.net/fig/516841</uri></graphic></fig></tp:treatment-sec><tp:treatment-sec sec-type="distribution" id="SECID0EPUDI"><title>Distribution in Saudi Arabia.</title><p>Rare, known so far from Jabal Fayfa, 80 km NE Jazan, SW of the country (<xref ref-type="bibr" rid="B35">Plowes 2012</xref>).</p></tp:treatment-sec><tp:treatment-sec sec-type="distribution" id="SECID0EZUDI"><title>General distribution.</title><p>Probably endemic to SW Arabian Peninsula known so far from Saudi Arabia.</p></tp:treatment-sec><tp:treatment-sec sec-type="habitat" id="SECID0E5UDI"><title>Habitat and ecology.</title><p>Occurs in granitic outcrops at 1550 m alt (<xref ref-type="bibr" rid="B15">Collenette 1999</xref>).</p></tp:treatment-sec><tp:treatment-sec sec-type="diagnosis" id="SECID0EIVDI"><title>Diagnosis.</title><p>Clearly distinct by its campanulate corolla that is dotted with maroon inside and has a very foetid odour when it opens.</p><fig id="F17" position="float" orientation="portrait"><object-id xmlns:xlink="http://www.w3.org/1999/xlink" content-type="doi" xlink:type="simple">10.3897/phytokeys.174.58867.figure12</object-id><object-id xmlns:xlink="http://www.w3.org/1999/xlink" content-type="arpha" xlink:type="simple">FF3631BE-A2A9-5952-8CD0-1C80CE26E52C</object-id><label>Figure 12.</label><caption><p><tp:taxon-name><tp:taxon-name-part taxon-name-part-type="genus" reg="Ceropegia">Ceropegia</tp:taxon-name-part> <tp:taxon-name-part taxon-name-part-type="species" reg="lodarensis">lodarensis</tp:taxon-name-part> <tp:taxon-name-part taxon-name-part-type="infraspecific-rank">var.</tp:taxon-name-part> <tp:taxon-name-part taxon-name-part-type="variety" reg="foetida">foetida</tp:taxon-name-part></tp:taxon-name> (<italic><tp:taxon-name><tp:taxon-name-part taxon-name-part-type="genus" reg="Huernia">H.</tp:taxon-name-part> <tp:taxon-name-part taxon-name-part-type="species" reg="foetida">foetida</tp:taxon-name-part></tp:taxon-name></italic>) Jabal Fayfa, Type. Reproduced from <xref ref-type="bibr" rid="B35">Plowes (2012)</xref>.</p></caption><graphic xmlns:xlink="http://www.w3.org/1999/xlink" xlink:href="phytokeys-174-047-g017.jpg" position="float" orientation="portrait" xlink:type="simple" id="oo_516842.jpg"><uri content-type="original_file" xlink:type="simple">https://binary.pensoft.net/fig/516842</uri></graphic></fig></tp:treatment-sec><tp:treatment-sec sec-type="etymology" id="SECID0E1WDI"><title>Etymology.</title><p>Foetidus (Latin) smelly, for the strong, unpleasant smell of flowers.</p></tp:treatment-sec><tp:treatment-sec sec-type="Preliminary conservation status" id="SECID0E6WDI"><title>Preliminary conservation status.</title><p><tp:taxon-name><tp:taxon-name-part taxon-name-part-type="genus" reg="Ceropegia">Ceropegia</tp:taxon-name-part> <tp:taxon-name-part taxon-name-part-type="species" reg="lodarensis">lodarensis</tp:taxon-name-part> <tp:taxon-name-part taxon-name-part-type="infraspecific-rank">var.</tp:taxon-name-part> <tp:taxon-name-part taxon-name-part-type="variety" reg="foetida">foetida</tp:taxon-name-part></tp:taxon-name> is estimated to have an <abbrev xmlns:xlink="http://www.w3.org/1999/xlink" xlink:title="Extent of Occurrence" id="ABBRID0EWXDI" xlink:type="simple">EOO</abbrev> of 80.173 km<sup>2</sup> (which would place the species in Critically Endangered, <abbrev xmlns:xlink="http://www.w3.org/1999/xlink" xlink:title="Critically Endangered" id="ABBRID0E3XDI" xlink:type="simple">CR</abbrev>) and <abbrev xmlns:xlink="http://www.w3.org/1999/xlink" xlink:title="Area of Occupancy" id="ABBRID0EAYDI" xlink:type="simple">AOO</abbrev> of 88 km<sup>2</sup> (which would place it in <abbrev xmlns:xlink="http://www.w3.org/1999/xlink" xlink:title="Nationally Endangered" id="ABBRID0EGYDI" xlink:type="simple">EN</abbrev>). The size of its populations and current threats are not well-known, but populations in mountainous areas in Saudi Arabia are likely impacted by agriculture, overgrazing, development and tourism. Therefore, <tp:taxon-name><tp:taxon-name-part taxon-name-part-type="genus" reg="Ceropegia"/><tp:taxon-name-part taxon-name-part-type="species" reg="lodarensis"/><tp:taxon-name-part taxon-name-part-type="infraspecific-rank">var.</tp:taxon-name-part> <tp:taxon-name-part taxon-name-part-type="variety" reg="foetida">foetida</tp:taxon-name-part></tp:taxon-name> should be considered Data Deficient (<abbrev xmlns:xlink="http://www.w3.org/1999/xlink" xlink:title="Data Deficient" id="ABBRID0EZYDI" xlink:type="simple">DD</abbrev>).</p><fig id="F18" position="float" orientation="portrait"><object-id xmlns:xlink="http://www.w3.org/1999/xlink" content-type="doi" xlink:type="simple">10.3897/phytokeys.174.58867.figure13</object-id><object-id xmlns:xlink="http://www.w3.org/1999/xlink" content-type="arpha" xlink:type="simple">9D520679-AC2D-5F8C-B0E6-12CE8DC7269E</object-id><label>Figure 13.</label><caption><p><tp:taxon-name><tp:taxon-name-part taxon-name-part-type="genus" reg="Ceropegia">Ceropegia</tp:taxon-name-part> <tp:taxon-name-part taxon-name-part-type="species" reg="lodarensis">lodarensis</tp:taxon-name-part> <tp:taxon-name-part taxon-name-part-type="infraspecific-rank">var.</tp:taxon-name-part> <tp:taxon-name-part taxon-name-part-type="variety" reg="foetida">foetida</tp:taxon-name-part></tp:taxon-name><bold>A</bold> branch <bold>B</bold> side view of dissected flower <bold>C</bold> face view of gynostegium <bold>D</bold> side view of gynostegium <bold>E</bold> papillae inside corolla in mouth of tube <bold>F</bold> pollinarium. Drawn from <italic>Collenette 3743</italic>, Jabal Fayfa.</p></caption><graphic xmlns:xlink="http://www.w3.org/1999/xlink" xlink:href="phytokeys-174-047-g018.jpg" position="float" orientation="portrait" xlink:type="simple" id="oo_516843.jpg"><uri content-type="original_file" xlink:type="simple">https://binary.pensoft.net/fig/516843</uri></graphic></fig></tp:treatment-sec><ref-list><ref id="B35"><mixed-citation xmlns:xlink="http://www.w3.org/1999/xlink" xlink:type="simple"><person-group><name name-style="western"><surname>Plowes</surname><given-names>DCH</given-names></name></person-group> (<year>2012</year>) <article-title>New taxa in the <italic><tp:taxon-name><tp:taxon-name-part taxon-name-part-type="genus">Huernia</tp:taxon-name-part> <tp:taxon-name-part taxon-name-part-type="species">saudi-arabica</tp:taxon-name-part></tp:taxon-name></italic> complex.</article-title><source>Asklepios</source><volume>114</volume>: <fpage>3</fpage>–<lpage>15</lpage>.</mixed-citation></ref><ref id="B15"><mixed-citation xmlns:xlink="http://www.w3.org/1999/xlink" xlink:type="simple"><person-group><name name-style="western"><surname>Collenette</surname><given-names>S</given-names></name></person-group> (<year>1999</year>) <source>Wildflowers of Saudi Arabia.</source><publisher-name>National Commission for Wildlife Conservation and Development</publisher-name>, <publisher-loc>Riyadh</publisher-loc>, <size units="page">799 pp</size>.</mixed-citation></ref></ref-list></tp:taxon-treatment>
