# Supplementary material for: Taxonomic revision of Ceropegia sect. Huernia (Asclepiadoideae, Apocynaceae) in Saudi Arabia with three new combinations
Source: PhytoKeys. 2021 Mar 5;174:47–80. doi: 10.3897/phytokeys.174.58867 (PMC7954780; doi:10.3897/phytokeys.174.58867)
Supplement: XML Treatment for Ceropegia lodarensis (Lavranos) Bruyns var. rubrosticta [file phytokeys.174.58867-treatment8.xml]

<!DOCTYPE tp:taxon-treatment
  PUBLIC "-//TaxonX//DTD Taxonomic Treatment Publishing DTD v0 20100105//EN" "tax-treatment-NSO.dtd">
<tp:taxon-treatment xmlns:tp="http://www.plazi.org/taxpub"><tp:treatment-meta><kwd-group><label>Taxon classification</label><kwd><named-content xmlns:xlink="http://www.w3.org/1999/xlink" content-type="kingdom">Plantae</named-content></kwd><kwd><named-content xmlns:xlink="http://www.w3.org/1999/xlink" content-type="order">Gentianales</named-content></kwd><kwd><named-content xmlns:xlink="http://www.w3.org/1999/xlink" content-type="family">Apocynaceae</named-content></kwd></kwd-group><mixed-citation publication-type="journal"><person-group><name><surname>Alharbi</surname><given-names>Samah A.</given-names></name><name><surname>Al-Qthanin</surname><given-names>Rahmah N.</given-names></name></person-group><article-title>Taxonomic revision of <italic><tp:taxon-name><tp:taxon-name-part taxon-name-part-type="genus" reg="Ceropegia">Ceropegia</tp:taxon-name-part></tp:taxon-name></italic> sect. <italic><tp:taxon-name><tp:taxon-name-part taxon-name-part-type="genus" reg="Ceropegia"/><tp:taxon-name-part taxon-name-part-type="section" reg="Huernia">Huernia</tp:taxon-name-part></tp:taxon-name></italic> (<tp:taxon-name><tp:taxon-name-part taxon-name-part-type="subfamily">Asclepiadoideae</tp:taxon-name-part></tp:taxon-name>, <tp:taxon-name><tp:taxon-name-part taxon-name-part-type="family">Apocynaceae</tp:taxon-name-part></tp:taxon-name>) in Saudi Arabia with three new combinations</article-title><source>PhytoKeys</source><day>05</day><month>3</month><year>2021</year><volume>174</volume><fpage>47</fpage><lpage>80</lpage><pub-id pub-id-type="doi">10.3897/phytokeys.174.58867</pub-id></mixed-citation></tp:treatment-meta><tp:nomenclature><label>4.3</label><tp:taxon-name><object-id xmlns:xlink="http://www.w3.org/1999/xlink" content-type="arpha" xlink:type="simple">A9ACEB72-B99B-55E9-AC51-8B4BD8393CD6</object-id>
            <tp:taxon-name-part taxon-name-part-type="genus" reg="Ceropegia">Ceropegia</tp:taxon-name-part>
            <tp:taxon-name-part taxon-name-part-type="species" reg="lodarensis">lodarensis</tp:taxon-name-part>
            <tp:taxon-name-part taxon-name-part-type="basionym-authority">(Lavranos)</tp:taxon-name-part>
            <tp:taxon-name-part taxon-name-part-type="authority">Bruyns</tp:taxon-name-part>
            <tp:taxon-name-part taxon-name-part-type="infraspecific-rank">var.</tp:taxon-name-part>
            <tp:taxon-name-part taxon-name-part-type="variety" reg="rubrosticta">rubrosticta</tp:taxon-name-part>
            <object-id xmlns:xlink="http://www.w3.org/1999/xlink" content-type="ipni" xlink:type="simple">urn:lsid:ipni.org:names:77215101-1</object-id>
          </tp:taxon-name><tp:taxon-authority>(Plowes) Alharbi &amp; Al-Qthanin</tp:taxon-authority><tp:taxon-status xmlns:xlink="http://www.w3.org/1999/xlink" xlink:type="simple">comb. nov.</tp:taxon-status><xref ref-type="fig" rid="F20">Figs 14</xref><xref ref-type="fig" rid="F21">, 15</xref><xref ref-type="fig" rid="F19">; Map 6</xref><tp:nomenclature-citation-list><tp:nomenclature-citation><tp:taxon-name><tp:taxon-name-part taxon-name-part-type="genus" reg="Huernia"/> <tp:taxon-name-part taxon-name-part-type="species" reg="rubrosticta"/></tp:taxon-name><comment>≡ <tp:taxon-name><tp:taxon-name-part taxon-name-part-type="genus" reg="Huernia">Huernia</tp:taxon-name-part> <tp:taxon-name-part taxon-name-part-type="species" reg="rubrosticta">rubrosticta</tp:taxon-name-part></tp:taxon-name> Plowes, Asklepios 114: 11 (2012). </comment></tp:nomenclature-citation></tp:nomenclature-citation-list></tp:nomenclature><tp:treatment-sec sec-type="material" id="SECID0EA4DI"><title>Type.</title><p>Saudi Arabia – Najran • <italic>I.S. Collenette 1482</italic> (holotype: k! herb. material); Jabal Manfah, 24 km NE Najran; <named-content xmlns:xlink="http://www.w3.org/1999/xlink" content-type="dwc:verbatimCoordinates" xlink:type="simple"><named-content content-type="geo-json" specific-use="{&#34;type&#34;:&#34;Point&#34;,&#34;coordinates&#34;:[44.206237,17.615643]}" id="NCID0EL4DI" xlink:type="simple">17°36.9386'N, 44°12.3742'E</named-content></named-content>; alt. 1700 m; 30 Apr 1979.</p></tp:treatment-sec><tp:treatment-sec sec-type="description" id="SECID0EQ4DI"><title>Description.</title><p><bold><italic>Branches</italic></bold> 30–60 mm long, stout; tubercles 5.5–6 mm long (including leaf-rudiment), 2–3 mm broad at base. <bold><italic>Inflorescence</italic></bold> bearing 6 flowers developing in gradual succession from short peduncle, flowers with faint unpleasant smell; <bold><italic>pedicel</italic></bold> 11 mm long, 2 mm thick, ascending holding flower facing upwards, tapering sometimes towards the point of flower attachment; <bold><italic>sepals</italic></bold> 9.5 mm long, 2 mm broad at base, attenuate. <bold><italic>Corolla</italic></bold> 32 mm diam., campanulate; outside smooth, cream-speckled with pale maroon spots on the upper half of corolla tube; inside cream with rounded maroon spots or dashes changing to concentric broken lines in lower half of tube; <bold><italic>papillae</italic></bold> up to 1.5 mm long and 0.75 mm broad at base; <bold><italic>tube</italic></bold> 10 mm long, 12 mm broad at mouth, pentagonal; <bold><italic>lobes</italic></bold> 8 mm long, 7.5 mm broad at base, spreading with recurved apex, deltoid, acute concave at tip, <bold><italic>intermediate lobes</italic></bold> 1.5 mm long. <bold><italic>Outer corona lobes</italic></bold> 5 mm diam. fused into disc or a slightly disc-like with short subquadrate crenate; <bold><italic>inner lobes</italic></bold> 3 mm long, 1 mm at base.</p><fig id="F19" position="float" orientation="portrait"><object-id xmlns:xlink="http://www.w3.org/1999/xlink" content-type="doi" xlink:type="simple">10.3897/phytokeys.174.58867.map6</object-id><object-id xmlns:xlink="http://www.w3.org/1999/xlink" content-type="arpha" xlink:type="simple">04E2DBDF-AE2A-5281-899D-394B63B10CF2</object-id><label>Map 6.</label><caption><p>Distribution of <tp:taxon-name><tp:taxon-name-part taxon-name-part-type="genus" reg="Ceropegia">Ceropegia</tp:taxon-name-part> <tp:taxon-name-part taxon-name-part-type="species" reg="lodarensis">lodarensis</tp:taxon-name-part> <tp:taxon-name-part taxon-name-part-type="infraspecific-rank">var.</tp:taxon-name-part> <tp:taxon-name-part taxon-name-part-type="variety" reg="rubrosticta">rubrosticta</tp:taxon-name-part></tp:taxon-name>.</p></caption><graphic xmlns:xlink="http://www.w3.org/1999/xlink" xlink:href="phytokeys-174-047-g019.jpg" position="float" orientation="portrait" xlink:type="simple" id="oo_516844.jpg"><uri content-type="original_file" xlink:type="simple">https://binary.pensoft.net/fig/516844</uri></graphic></fig></tp:treatment-sec><tp:treatment-sec sec-type="distribution" id="SECID0ECAAK"><title>Distribution in Saudi Arabia.</title><p>Rare, known only from Najran Region, SW Saudi Arabia (<xref ref-type="bibr" rid="B35">Plowes 2012</xref>).</p></tp:treatment-sec><tp:treatment-sec sec-type="distribution" id="SECID0EMAAK"><title>General distribution.</title><p>Probably endemic to SW Arabian Peninsula, known so far only from Saudi Arabia</p></tp:treatment-sec><tp:treatment-sec sec-type="habitat" id="SECID0ERAAK"><title>Habitat and ecology.</title><p>Concentrated amongst rounded granitic boulders at 500–1700 m alt. (<xref ref-type="bibr" rid="B15">Collenette 1999</xref>). Flowering: March-April.</p></tp:treatment-sec><tp:treatment-sec sec-type="diagnosis" id="SECID0E2AAK"><title>Diagnosis.</title><p>The variety is most similar to the Ethiopian endemic <italic><tp:taxon-name><tp:taxon-name-part taxon-name-part-type="genus" reg="Huernia">Huernia</tp:taxon-name-part> <tp:taxon-name-part taxon-name-part-type="species" reg="boleana">boleana</tp:taxon-name-part></tp:taxon-name></italic>, from which it can be separated with flowers by the much more campanulate corolla that is wider than the long, pentagonal tube, the more conical papillae and the shorter inner coronal lobes (ca. 3 mm compared to ca. 6 mm in <italic><tp:taxon-name><tp:taxon-name-part taxon-name-part-type="genus" reg="Huernia">H.</tp:taxon-name-part> <tp:taxon-name-part taxon-name-part-type="species" reg="boleana">boleana</tp:taxon-name-part></tp:taxon-name></italic>) and with habit and habitat that is erect to decumbent amongst granitic rocks compared to <italic><tp:taxon-name><tp:taxon-name-part taxon-name-part-type="genus" reg="Huernia">H.</tp:taxon-name-part> <tp:taxon-name-part taxon-name-part-type="species" reg="boleana">boleana</tp:taxon-name-part></tp:taxon-name></italic> that is erect, pendulous or prostrate in basalt or sandstone.</p><p>It can be easily distinguished from the other varieties of <italic><tp:taxon-name><tp:taxon-name-part taxon-name-part-type="genus" reg="Ceropegia">C.</tp:taxon-name-part><tp:taxon-name-part taxon-name-part-type="species" reg="lodarensis">lodarensis</tp:taxon-name-part></tp:taxon-name></italic> proposed here by the stout branches, flowers with more evenly-rounded spots inside that are more red in colour and by the more slender papillae.</p><fig id="F20" position="float" orientation="portrait"><object-id xmlns:xlink="http://www.w3.org/1999/xlink" content-type="doi" xlink:type="simple">10.3897/phytokeys.174.58867.figure14</object-id><object-id xmlns:xlink="http://www.w3.org/1999/xlink" content-type="arpha" xlink:type="simple">7AAE1C8F-82EB-5450-AD30-95F90F9C1383</object-id><label>Figure 14.</label><caption><p><tp:taxon-name><tp:taxon-name-part taxon-name-part-type="genus" reg="Ceropegia">Ceropegia</tp:taxon-name-part> <tp:taxon-name-part taxon-name-part-type="species" reg="lodarensis">lodarensis</tp:taxon-name-part> <tp:taxon-name-part taxon-name-part-type="infraspecific-rank">var.</tp:taxon-name-part> <tp:taxon-name-part taxon-name-part-type="variety" reg="rubrosticta">rubrosticta</tp:taxon-name-part></tp:taxon-name> (<italic><tp:taxon-name><tp:taxon-name-part taxon-name-part-type="genus" reg="Huernia">H.</tp:taxon-name-part> <tp:taxon-name-part taxon-name-part-type="species" reg="rubrosticta">rubrosticta</tp:taxon-name-part></tp:taxon-name></italic>) <bold>A</bold> ex <italic>S Collenette</italic> s.n. sub <italic>DP7639</italic>, Al Jawshan, 70 km NW Najran (Type) <bold>B</bold><italic>Collenette 1482</italic>, Jabal Manfah, 24 km NE Najran. Reproduced from <xref ref-type="bibr" rid="B35">Plowes (2012)</xref>.</p></caption><graphic xmlns:xlink="http://www.w3.org/1999/xlink" xlink:href="phytokeys-174-047-g020.jpg" position="float" orientation="portrait" xlink:type="simple" id="oo_516845.jpg"><uri content-type="original_file" xlink:type="simple">https://binary.pensoft.net/fig/516845</uri></graphic></fig></tp:treatment-sec><tp:treatment-sec sec-type="Preliminary conservation status" id="SECID0EFEAK"><title>Preliminary conservation status.</title><p><tp:taxon-name><tp:taxon-name-part taxon-name-part-type="genus" reg="Ceropegia">Ceropegia</tp:taxon-name-part> <tp:taxon-name-part taxon-name-part-type="species" reg="lodarensis">lodarensis</tp:taxon-name-part> <tp:taxon-name-part taxon-name-part-type="infraspecific-rank">var.</tp:taxon-name-part> <tp:taxon-name-part taxon-name-part-type="variety" reg="rubrosticta">rubrosticta</tp:taxon-name-part></tp:taxon-name> has an estimated <abbrev xmlns:xlink="http://www.w3.org/1999/xlink" xlink:title="Extent of Occurrence" id="ABBRID0E3EAK" xlink:type="simple">EOO</abbrev> of 97.188 km<sup>2</sup> (which would place the species in <abbrev xmlns:xlink="http://www.w3.org/1999/xlink" xlink:title="Critically Endangered" id="ABBRID0ECFAK" xlink:type="simple">CR</abbrev>) and <abbrev xmlns:xlink="http://www.w3.org/1999/xlink" xlink:title="Area of Occupancy" id="ABBRID0EGFAK" xlink:type="simple">AOO</abbrev> of 20 km<sup>2</sup> (which would place it in <abbrev xmlns:xlink="http://www.w3.org/1999/xlink" xlink:title="Nationally Endangered" id="ABBRID0EMFAK" xlink:type="simple">EN</abbrev>). The size of populations and current threats are little known. Therefore, <tp:taxon-name><tp:taxon-name-part taxon-name-part-type="genus" reg="Ceropegia">C.</tp:taxon-name-part> <tp:taxon-name-part taxon-name-part-type="species" reg="lodarensis">lodarensis</tp:taxon-name-part> <tp:taxon-name-part taxon-name-part-type="infraspecific-rank">var.</tp:taxon-name-part> <tp:taxon-name-part taxon-name-part-type="variety" reg="rubrosticta">rubrosticta</tp:taxon-name-part></tp:taxon-name> should be considered Data Deficient (<abbrev xmlns:xlink="http://www.w3.org/1999/xlink" xlink:title="Data Deficient" id="ABBRID0EBGAK" xlink:type="simple">DD</abbrev>).</p></tp:treatment-sec><tp:treatment-sec sec-type="material" id="SECID0EFGAK"><title>Additional specimens examined.</title><p>Saudi Arabia – Najran • <italic>I.S. Collenette 6059</italic> (K [fl in spirit: 51184.000]); Al Jawshan, 70 km NW Najran; <named-content xmlns:xlink="http://www.w3.org/1999/xlink" content-type="dwc:verbatimCoordinates" xlink:type="simple"><named-content content-type="geo-json" specific-use="{&#34;type&#34;:&#34;Point&#34;,&#34;coordinates&#34;:[43.854143,18.140478]}" id="NCID0EQGAK" xlink:type="simple">18°8.4287'N, 43°51.2486'E</named-content></named-content>; alt. 1520 m.; 07 Mar 1987.</p><fig id="F21" position="float" orientation="portrait"><object-id xmlns:xlink="http://www.w3.org/1999/xlink" content-type="doi" xlink:type="simple">10.3897/phytokeys.174.58867.figure15</object-id><object-id xmlns:xlink="http://www.w3.org/1999/xlink" content-type="arpha" xlink:type="simple">22F396C1-2217-5C6E-A600-4BEE987D8454</object-id><label>Figure 15.</label><caption><p><tp:taxon-name><tp:taxon-name-part taxon-name-part-type="genus" reg="Ceropegia">Ceropegia</tp:taxon-name-part> <tp:taxon-name-part taxon-name-part-type="species" reg="lodarensis">lodarensis</tp:taxon-name-part> <tp:taxon-name-part taxon-name-part-type="infraspecific-rank">var.</tp:taxon-name-part> <tp:taxon-name-part taxon-name-part-type="variety" reg="rubrosticta">rubrosticta</tp:taxon-name-part></tp:taxon-name><bold>A</bold> branch <bold>B</bold> side view of dissected flower <bold>C</bold> face view of gynostegium <bold>D</bold> side view of gynostegium <bold>E</bold> papillae inside corolla in mouth of tube <bold>F</bold> pollinarium. Drawn from (<bold>A, B2, C</bold>) <italic>DP7639</italic>, Al Jawshan, 70 km NW Najran; (<bold>B1, D, E</bold>) <italic>Collenette 6059</italic>.</p></caption><graphic xmlns:xlink="http://www.w3.org/1999/xlink" xlink:href="phytokeys-174-047-g021.jpg" position="float" orientation="portrait" xlink:type="simple" id="oo_516846.jpg"><uri content-type="original_file" xlink:type="simple">https://binary.pensoft.net/fig/516846</uri></graphic></fig></tp:treatment-sec><ref-list><ref id="B35"><mixed-citation xmlns:xlink="http://www.w3.org/1999/xlink" xlink:type="simple"><person-group><name name-style="western"><surname>Plowes</surname><given-names>DCH</given-names></name></person-group> (<year>2012</year>) <article-title>New taxa in the <italic><tp:taxon-name><tp:taxon-name-part taxon-name-part-type="genus">Huernia</tp:taxon-name-part> <tp:taxon-name-part taxon-name-part-type="species">saudi-arabica</tp:taxon-name-part></tp:taxon-name></italic> complex.</article-title><source>Asklepios</source><volume>114</volume>: <fpage>3</fpage>–<lpage>15</lpage>.</mixed-citation></ref><ref id="B15"><mixed-citation xmlns:xlink="http://www.w3.org/1999/xlink" xlink:type="simple"><person-group><name name-style="western"><surname>Collenette</surname><given-names>S</given-names></name></person-group> (<year>1999</year>) <source>Wildflowers of Saudi Arabia.</source><publisher-name>National Commission for Wildlife Conservation and Development</publisher-name>, <publisher-loc>Riyadh</publisher-loc>, <size units="page">799 pp</size>.</mixed-citation></ref></ref-list></tp:taxon-treatment>
